# Supplementary material for: Phage reprogramming of Pseudomonas aeruginosa amino acid metabolism drives efficient phage replication
Source: mBio. 2025 Feb 7;16(3):e02466-24. doi: 10.1128/mbio.02466-24 (PMC11898732; doi:10.1128/mbio.02466-24)
Supplement: Supplemental Tables — Tables S1-S5. [file mbio.02466-24-s0003.xlsx]

## Sheet: Table S1
Table S1. Average fold-change in gene expression for phage JBD44 following infection.
		0 to 5 minutes		0 to 20 minutes
Locus	Gene/Product	log2FC	adj. p-value	log2FC	adj. p-value
gp01	HNH endonuclease	1.55092	9.31716e-263	-0.240884	0.000490679
gp02	Hypothetical	2.4577	0	-0.446109	5.75615e-11
gp03	AAA family ATPase	3.99467	0	-0.493309	4.49325e-14
gp04	Hypothetical	5.22375	2.52497e-14	-0.176336	0.43754
gp05	Hypothetical	5.20576	1.81345e-101	-0.627392	1.07666e-09
gp06	Recombination protein NinB	4.87715	4.33169e-202	-0.440441	4.7924e-08
gp07	Hypothetical	5.20202	1.45545e-69	-0.251299	0.02759
gp08	Hypothetical (eht1)	5.90553	2.71019e-22	-0.406207	0.0172073
gp09	Hypothetical (eht2)	4.39988	5.69181e-41	-0.107683	0.43754
gp10	Recombination protein NinG	4.69533	2.158e-198	-0.00340688	0.963664
gp11	Hypothetical	4.31134	4.99401e-61	0.247638	0.0292771
gp12	Hypothetical	3.96442	7.21935e-119	0.785369	2.05363e-19
gp13	Hypothetical	-0.798172	0.30585	0.140304	0.844936
gp14	Peptidase M48	-0.52993	0.160128	3.89216	2.11561e-97
gp15	Hypothetical	-0.426645	0.251461	3.19996	3.97806e-60
gp16	Hypothetical	-0.688631	0.00032184	3.20562	1.01335e-167
gp17	DUF2280-containing	-0.482196	0.00166304	2.3984	2.09385e-107
gp18	Large terminase	-0.619461	6.27356e-08	2.97878	4.51265e-270
gp19	Hypothetical	-0.199914	0.551931	2.03189	1.25214e-22
gp20	Portal	-0.525916	5.92694e-07	2.38515	7.39287e-164
gp21	Head protein	-0.369132	0.00284379	1.87836	3.83511e-80
gp22	Head scaffold	-0.407718	6.47939e-06	1.682	3.94273e-96
gp23	Head decorator	-0.62493	2.30376e-09	1.34503	7.34374e-48
gp24	Major head	-0.416223	4.00824e-09	1.12467	7.02719e-49
gp25	Head protein	-0.432271	0.000765211	1.06633	3.72322e-23
gp26	Hypothetical	-0.530807	0.00945188	1.31085	3.95513e-15
gp27	Hypothetical	-0.288661	0.110807	1.33497	1.06675e-23
gp28	Hypothetical	-0.399192	0.0856358	1.66198	1.76231e-23
gp29	Hypothetical	-0.781379	0.0035059	1.98919	4.73079e-10
gp30	Tail terminator	-0.609234	0.0122963	1.72952	2.94922e-23
gp31	Tail tube	-0.381151	1.53563e-05	0.669398	3.7368e-12
gp32	DUF6246-containing	-0.522952	0.000483522	1.05424	1.29315e-16
gp33	Tail tape measure	-0.395949	4.5091e-05	1.25406	5.91313e-46
gp34	Tail tip	0.0478826	0.847423	0.63124	0.000899881
gp35	DUF1833-containing	-0.625575	0.0306578	1.18764	4.46118e-07
gp36	Hypothetical	-0.39095	0.182946	0.577322	0.0297307
gp37	Tail fibre	-0.338638	0.00360186	0.971976	1.52205e-20
gp38	Hypothetical	-0.040063	0.95616	1.96149	0.00521688
gp39	Tail fibre	-0.596425	1.96458e-08	2.16016	8.10921e-135
gp40	Hypothetical	1.07232	0.000204596	3.46472	1.55151e-167
gp41	O-acetyl transferase	0.170733	0.344771	3.35122	3.42606e-255
gp42	Glycoside hydrolase	-0.441875	0.00620838	1.12772	1.60472e-16
gp43	Hypothetical	-0.516094	0.0566759	1.15276	5.60502e-08
gp44	Hypothetical	-0.334042	0.393578	0.885259	0.00373866
gp45	Hypothetical	-1.51921	5.40252e-06	2.91127	1.37182e-36
gp46	Integrase	6.0062	0	-2.22215	1.67114e-206
gp47	DUF2591-containing	8.30594	9.9845e-254	-1.99529	3.65022e-166
gp48	Hypothetical	7.69253	1.77338e-221	-1.94859	2.13742e-130
gp49	Hypothetical	7.8328	0	-2.10105	4.22981e-229
gp50	Hypothetical	7.17087	0	-2.08496	7.83965e-226
gp51	Hypothetical	7.21236	1.45627e-206	-2.09387	3.34683e-148
gp52	Phosphatase family protein	6.82771	0	-2.3618	1.84984e-277
gp53	Hypothetical	5.63621	1.25716e-279	-1.96022	4.14316e-134
gp54	Hypothetical	5.47984	0	-2.29782	3.04024e-196
gp55	Hypothetical	5.14647	0	-2.19479	9.51915e-183
gp56	Hypothetical	4.48792	0	-2.17163	1.44838e-235
gp57	Hypothetical	3.94499	0	-2.30684	5.52332e-271
gp58	DUF4031-containing	3.43321	0	-2.22278	7.43889e-227
gp59	Hypothetical	2.85465	0	-2.36142	0
gp60	Hypothetical	2.44074	7.21935e-119	-2.46271	2.01077e-127
gp61	Hypothetical	2.16624	0	-2.19821	1.83083e-204
gp62	Hypothetical	2.09581	0	-2.42263	7.81292e-273
gp63	exonuclease	1.64907	0	-2.30083	8.41783e-272
gp64	Erf-like ssDNA annealing protein	1.2984	2.05355e-256	-2.27436	4.2826e-286
gp65	TolA	0.6813	5.35988e-95	-2.38917	6.28772e-280
gp66	Hypothetical	0.204212	0.000568243	-2.20585	5.69221e-135
gp67	Hypothetical	0.116371	0.30652	-2.0661	1.08131e-50
gp68	Hypothetical	0.114517	0.00638277	-2.24479	4.1303e-255
gp69	Hypothetical	-0.136249	0.000201736	-2.20882	2.20034e-288
gp70	Hypothetical	-0.530172	1.09202e-47	-2.15906	8.77676e-237
gp71	Hypothetical	-0.96533	6.72619e-148	-1.84057	1.56768e-152
gp72	Hypothetical	-1.21331	0.0821478	0.167957	0.820574
gp73	DUF551-containing	-0.573734	3.73446e-58	-1.53397	2.27931e-117
gp74	DUF551-containing	-0.940919	1.15369e-174	-1.59131	2.209e-141
gp75	Hypothetical	-1.34564	0	-1.58177	1.60243e-133
gp76	Hypothetical	0.339378	0.153644	-1.42852	1.8242e-09
gp77	cI transcriptional regulator	-1.16318	0.000121439	3.12448	7.26011e-61
gp78	Cro transcriptional regulator	-0.562719	4.65525e-31	0.610924	9.12889e-18
gp79	Hypothetical	-0.135731	0.00191996	0.853642	5.47674e-38
gp80	cII transcriptional regulator	0.317742	7.54208e-07	0.598727	3.74983e-19
Values represent an average fold-change across 2 replicates calculated using DeSeq2. Significance was calculated using the Wald test adjusted for multiple test correction using the Benjamini-Hochberg test (p < 0.05).

## Sheet: Table S2
Table S2. Average fold-change in gene expression for P. aeruginosa following phage infection.
		0 to 5 minutes		0 to 20 minutes
Locus	Gene/Product	log2FC	adj. p-value	log2FC	adj. p-value
PA14_00010	dnaA	0.0691112	0.715351	0.041402	0.920666
PA14_00020	dnaN	0.186775	0.0420577	0.208416	0.408708
PA14_00030	recF	-0.396165	0.000760022	-0.431058	0.104247
PA14_00050	gyrB	-0.182246	0.123851	-0.436964	0.00584692
PA14_00060		0.00807824	0.984077	0.485835	0.0950648
PA14_00070		0.127274	0.626014	0.086146	0.773826
PA14_00080		-0.573917	0.0064812	-1.1625	1.19522e-06
PA14_00090	glyS	0.637623	2.34398e-05	0.159646	0.473235
PA14_00100	glyQ	0.618021	0.000830349	0.201193	0.478294
PA14_00110	tag	0.262687	0.294715	0.774107	6.18421e-05
PA14_00120		0.385125	0.0145847	0.224415	0.205849
PA14_00130		0.318831	0.331579	0.351244	0.177112
PA14_00140		0.069411	0.900748	-0.114802	0.848757
PA14_00150		1.1868	0.0022426	0.16223	0.694676
PA14_00160		-0.436893	0.0400246	-0.496123	0.0178123
PA14_00170	trkA	-0.343939	0.00156973	-0.482578	2.94158e-05
PA14_00180		-0.455639	1.38899e-06	-0.629899	5.94154e-09
PA14_00190	fmt	-0.278712	0.00356289	-0.358734	0.00480422
PA14_00200	def	0.161723	0.171148	-0.0567595	0.635054
PA14_00210		0.280584	0.0239734	0.321691	0.0176589
PA14_00230		-0.615868	0.167272	-1.06505	0.00434932
PA14_00240		0.325386	0.0946531	-0.059816	0.758379
PA14_00250	qor	0.890994	5.67037e-13	1.28892	1.32288e-22
PA14_00280	hemF	-1.07633	0.00183912	-1.6677	9.18558e-09
PA14_00290	aroE	-1.20857	5.91134e-05	-1.74933	5.89851e-19
PA14_00300	plcB	-1.41371	6.36629e-27	-0.63377	0.000343531
PA14_00310		-1.53072	9.70463e-10	-0.416179	0.109415
PA14_00320		-1.27044	8.36659e-05	-0.438281	0.13617
PA14_00340		0.0601647	0.884235	0.00460165	0.992036
PA14_00360		0.30441	0.568428	0.510864	0.271085
PA14_00380	betC	0.799342	0.00376415	0.779095	0.00613932
PA14_00400		0.338304	0.0949287	0.20942	0.394573
PA14_00410		0.02846	0.913085	-0.216806	0.323183
PA14_00420		-0.0494855	0.931604	0.0312136	0.962201
PA14_00430		0.174956	0.674145	-0.285963	0.435004
PA14_00440	trpA	0.935662	2.34644e-10	0.619586	0.000107208
PA14_00450	trpB	1.05643	7.05334e-17	0.75563	5.38837e-09
PA14_00460	trpI	1.05541	0.000927281	0.660275	0.082797
PA14_00470		1.58363	0.00185246	-0.631639	0.249835
PA14_00480		1.22661	4.38167e-09	0.49457	2.26305e-05
PA14_00490		-0.455748	0.0370589	-1.57159	1.22831e-33
PA14_00510		-0.329288	0.259845	-1.8869	7.45089e-13
PA14_00520		-1.22427	0.00450405	-0.909598	0.0283246
PA14_00530		-0.0454253	0.889682	-0.554656	0.0350315
PA14_00550		-0.388749	0.192227	-0.255889	0.424348
PA14_00560	exoT	-1.16495	0.00245859	-0.906542	0.0745683
PA14_00570		-0.185981	0.308258	-1.68023	2.41099e-17
PA14_00580		-0.0333201	0.874612	-1.67354	2.15927e-24
PA14_00590		-0.118573	0.715477	-1.85142	6.04326e-34
PA14_00600		-0.10052	0.82125	-0.427867	0.285108
PA14_00620		-1.85113	1.38166e-12	-0.876628	0.00133162
PA14_00630		0.598843	0.0425012	-2.27562	3.23037e-10
PA14_00640	phzH	-0.36309	0.417224	-0.0346543	0.956378
PA14_00650		-0.439446	0.252799	0.137827	0.819638
PA14_00660		0.536352	0.0109152	0.0498662	0.864521
PA14_00670		0.863472	1.87086e-10	0.882115	4.62805e-07
PA14_00680		0.895936	0.15551	0.403968	0.57789
PA14_00690		0.322584	0.421607	0.0885855	0.819551
PA14_00700		0.6557	0.0898697	0.301033	0.528548
PA14_00710	osmC	2.77234	1.18782e-06	1.17854	0.0711713
PA14_00720		2.00528	1.38039e-12	0.0900537	0.805215
PA14_00730		0.962573	0.0028667	-0.606032	0.0184217
PA14_00740		2.9505	4.97138e-15	-0.258567	0.416878
PA14_00750		-0.281472	0.268182	-0.212186	0.345527
PA14_00760		0.448019	0.0340949	-0.485688	0.000196107
PA14_00770		0.889475	3.66249e-09	0.610281	0.000377736
PA14_00780		0.828921	1.73382e-06	0.649612	2.41393e-05
PA14_00790	prlC	0.70491	2.89262e-11	0.52698	1.51891e-07
PA14_00800		0.741266	9.0113e-07	0.367712	0.037922
PA14_00810		-0.237299	0.464441	-0.149857	0.712021
PA14_00820	tagQ1	0.337995	0.277537	-2.21968	1.63563e-25
PA14_00830	tagR1	-0.192619	0.264376	-1.78847	1.39014e-46
PA14_00850	tagS1	-1.27257	0.00247406	-2.38736	3.48698e-09
PA14_00860	tagT1	-1.1191	0.00464634	-2.13113	1.55597e-07
PA14_00875	ppkA	-0.850813	0.0295271	-2.25554	1.26125e-09
PA14_00890	pppA	-0.224494	0.589743	-2.27798	5.94704e-11
PA14_00900	tagF1	-0.138979	0.759397	-2.04983	1.21283e-08
PA14_00910	icmF1	0.238145	0.577585	-2.47942	2.43043e-17
PA14_00925	tssL1	0.354446	0.372765	-2.20777	2.84211e-18
PA14_00940	tssK1	0.36927	0.292843	-1.99245	2.91488e-23
PA14_00960	tssJ1	0.0148075	0.974545	-2.07904	8.71724e-28
PA14_00970		0.149724	0.61056	-1.54461	5.95703e-13
PA14_00980	fha1	0.266772	0.166616	-0.863639	3.55142e-09
PA14_00990	tssA1	0.0340286	0.93371	-2.20156	6.0224e-76
PA14_01010	hsiB1	0.28644	0.425544	-2.62859	3.13447e-100
PA14_01020	hsiC1	0.393109	0.329121	-2.50968	1.4617e-30
PA14_01030	hcp1	0.444201	0.472618	-2.77447	2.06641e-08
PA14_01040	tagJ1	0.27113	0.634402	-2.70878	1.20468e-13
PA14_01060	tssE1	-0.110763	0.868214	-3.03136	1.59928e-12
PA14_01070	tssF1	-0.129037	0.832774	-3.02362	1.01749e-14
PA14_01080	tssG1	-0.257801	0.577585	-3.02271	1.2023e-14
PA14_01100	clpV1	-0.41842	0.420873	-3.21451	4.86761e-16
PA14_01110	vgrG1a	-1.08356	0.0438191	-3.20325	5.00333e-11
PA14_01120	tsi6	-0.110853	0.747483	-1.07023	3.47573e-05
PA14_01130		-0.00955343	0.973284	-1.06816	8.28179e-06
PA14_01140	tse6	-0.144914	0.637657	-1.57825	2.10777e-10
PA14_01150	eagT6	-0.258672	0.1977	-1.4109	4.55152e-12
PA14_01160		-0.243529	0.345605	-1.67448	1.7722e-38
PA14_01170		-0.164669	0.780449	-2.23036	3.10177e-09
PA14_01180		-0.0788645	0.888236	-1.65735	7.78099e-07
PA14_01190		0.164048	0.723853	-1.72557	1.66658e-06
PA14_01200		-0.0844425	0.832774	-1.80722	3.89293e-09
PA14_01220		0.016973	0.96714	-1.62341	7.71144e-08
PA14_01230		0.042656	0.926346	-1.65839	4.27041e-07
PA14_01240		0.768281	5.61285e-14	0.760543	5.32809e-13
PA14_01250		1.00146	0.00119307	0.806723	0.000346652
PA14_01270		0.262704	0.415711	0.170326	0.635248
PA14_01290	coxB	0.463598	0.301034	0.756904	0.0583204
PA14_01300	coxA	-0.323399	0.421869	0.673532	0.104275
PA14_01310		-0.726491	0.382009	0.618417	0.300849
PA14_01320	coIII	-0.550435	0.349939	0.217928	0.73208
PA14_01330		-0.816027	0.16605	-0.465962	0.472021
PA14_01340		0.326432	0.405862	0.426894	0.292391
PA14_01350		0.500343	0.405862	0.71352	0.161796
PA14_01360		-0.806277	0.260929	0.670365	0.257533
PA14_01380		0.536175	0.42854	1.03587	0.0508624
PA14_01390		-1.30862	0.00598544	-1.58425	0.000436367
PA14_01400		0.462749	0.0643618	0.950241	0.000208295
PA14_01410		0.45644	0.000790598	0.239235	0.130004
PA14_01430		0.547202	0.117669	0.735456	0.0248856
PA14_01440		0.85166	0.00108805	1.23352	4.11766e-05
PA14_01460		-0.926256	0.000101231	-0.0252436	0.917379
PA14_01470		-0.237401	0.540143	0.499105	0.16535
PA14_01480		-0.362947	0.495892	0.790186	0.100654
PA14_01490		-1.53344	0.00283695	-1.00349	0.029385
PA14_01500		0.957285	0.0107762	0.336462	0.441209
PA14_01510		1.17868	0.00130822	0.425383	0.37348
PA14_01520		1.28688	0.000136264	0.567228	0.161356
PA14_01540		0.88316	0.000663069	-1.38206	2.29352e-08
PA14_01550		0.144393	0.520773	0.0310459	0.908931
PA14_01560		-0.778211	0.146561	-0.764841	0.146888
PA14_01580	gabP	-1.99552	2.57562e-15	0.328721	0.488331
PA14_01600		-1.03749	0.00975858	-0.370404	0.464759
PA14_01610		-0.918193	0.00096491	-0.278166	0.53817
PA14_01620	aptA	-0.953392	0.0303613	-0.535519	0.420201
PA14_01640		0.726882	0.0659172	1.22389	0.00118796
PA14_01660		1.12431	0.0145522	0.344392	0.499968
PA14_01670		0.426262	0.16074	0.344232	0.236304
PA14_01680		-0.0700216	0.929414	0.794824	0.110566
PA14_01690		0.21173	0.708061	0.398251	0.34487
PA14_01710		0.99468	2.88531e-43	0.973189	1.34079e-15
PA14_01720	ahpF	0.671796	0.0613676	0.383427	0.342172
PA14_01730		-2.01033	3.97093e-10	-2.63117	1.15968e-05
PA14_01750		-0.787306	0.0191354	-0.883403	0.00227202
PA14_01760	nuh	0.0378092	0.847837	0.211303	0.193812
PA14_01770		-0.925263	1.3184e-05	-0.531457	0.00890337
PA14_01780		-1.046	4.0988e-08	-0.819457	2.06023e-06
PA14_01790		-0.267048	0.25229	-0.10138	0.714638
PA14_01800		0.286884	0.523194	0.133409	0.772687
PA14_01810		0.0116033	0.976581	0.235496	0.508013
PA14_01830		-0.0164332	0.937847	-0.0608892	0.68878
PA14_01840		0.366051	0.19301	0.375099	0.337725
PA14_01860		0.170798	0.635117	0.138074	0.735265
PA14_01870		-0.0727535	0.813824	0.166866	0.576697
PA14_01890	pcaQ	0.296537	0.342	0.486105	0.0176604
PA14_01900	pcaH	-0.787808	0.0426036	0.255627	0.53942
PA14_01910	pcaG	-1.35906	0.00226674	0.200012	0.708635
PA14_01930	pcaR	1.63092	4.31385e-06	1.3408	0.000110527
PA14_01940		1.60236	7.80477e-09	0.335517	0.124985
PA14_01960		1.29182	2.80998e-07	0.245846	0.285108
PA14_01970		0.840062	0.00427612	0.152334	0.582831
PA14_01980		0.301806	0.404141	0.180213	0.636144
PA14_01990		0.209785	0.675542	0.298589	0.569051
PA14_02010		-0.391574	0.440412	-0.738567	0.0650213
PA14_02020		0.176675	0.741062	0.0437359	0.940363
PA14_02030		-0.0346202	0.88589	-0.0281495	0.914003
PA14_02050		-3.13677	8.38455e-19	-3.02745	3.64013e-18
PA14_02060		-0.539224	0.204422	-0.248965	0.607783
PA14_02070		-0.55048	0.227503	-0.700854	0.154254
PA14_02090		0.19156	0.304975	0.812128	4.409e-07
PA14_02100		-0.0992289	0.692674	0.532736	0.0340146
PA14_02110		1.30921	0.000163796	1.25475	0.00103092
PA14_02130		1.87136	3.97016e-16	1.59472	7.028e-06
PA14_02140		1.7743	1.67763e-12	1.64777	3.55614e-08
PA14_02150		1.26789	4.07505e-06	1.10986	0.00287922
PA14_02180	cheB	-0.210134	0.711698	0.700674	0.129371
PA14_02190		-0.294099	0.639905	-0.0072093	0.992129
PA14_02200		-0.756919	0.0324449	-0.265997	0.472021
PA14_02220		-0.992694	1.46201e-10	-0.359124	0.184422
PA14_02230	cheW	-1.19392	0.00165733	-0.648199	0.0941961
PA14_02250	cheA	-1.71774	1.65157e-23	-1.00618	0.000321106
PA14_02260		-1.98866	9.63387e-17	-0.717227	0.0167904
PA14_02270		-0.0872505	0.700163	0.305457	0.199844
PA14_02290		0.851796	0.000317944	0.932187	7.54499e-06
PA14_02300	fabG	0.709459	0.00222424	0.900746	0.000123542
PA14_02310	atsA	-0.0389993	0.914843	0.0933575	0.799351
PA14_02330		-0.14205	0.761744	-0.307741	0.518374
PA14_02340		0.122593	0.820923	-0.226001	0.65422
PA14_02360		-0.666884	0.0157458	-1.12202	1.85381e-07
PA14_02370		0.583418	0.294902	0.400017	0.58258
PA14_02380		-0.109522	0.815719	0.353059	0.432322
PA14_02390		0.209598	0.690386	0.398872	0.422163
PA14_02410		0.0204613	0.973284	0.213453	0.63859
PA14_02420		-0.289272	0.667617	-0.151791	0.782694
PA14_02435		0.45459	0.223281	-0.454399	0.407331
PA14_02450		0.521189	0.427983	-0.936992	0.0711713
PA14_02460		0.713514	0.230053	-0.734975	0.110444
PA14_02470	pntB	1.04472	0.0740264	-0.539743	0.176378
PA14_02490	tonB2	0.527135	0.563011	0.796709	0.353577
PA14_02500	exbB1	-0.182955	0.792715	0.0107234	0.992037
PA14_02510	exbD1	-0.0806483	0.9375	-0.601365	0.427059
PA14_02520		-3.6605	7.2674e-08	-3.02052	4.57937e-05
PA14_02530		-3.19822	6.51573e-27	-3.09186	1.3517e-10
PA14_02550	mdcA	-0.780763	0.109225	-0.621721	0.225428
PA14_02560		-0.794697	0.0587819	0.038698	0.953308
PA14_02570	mdcC	0.186172	0.819362	0.00464891	0.996236
PA14_02580	mdcD	-0.106868	0.835843	0.192282	0.75449
PA14_02590	mdcE	-0.475752	0.146924	0.0136993	0.976025
PA14_02610		-0.35175	0.405862	-0.497207	0.254707
PA14_02620		-0.190881	0.754864	-0.0118186	0.985418
PA14_02630		-0.57564	0.270686	0.145009	0.749682
PA14_02640		1.32429	0.00274739	-0.458419	0.104657
PA14_02650		0.590381	0.00026607	0.441512	0.0182048
PA14_02660		-0.0768079	0.805083	0.519222	0.0290856
PA14_02680		0.14508	0.71437	0.730958	0.015481
PA14_02690		0.117188	0.814427	0.393326	0.383112
PA14_02700		-0.571885	0.217875	1.02203	0.00426815
PA14_02720		0.422888	0.520773	1.04834	0.0523449
PA14_02730		0.383294	0.11927	0.311547	0.219531
PA14_02740		0.949655	0.00344873	0.612678	0.0532196
PA14_02750		0.464348	0.00224004	0.227729	0.117174
PA14_02760		0.524977	0.0225813	0.537667	0.0332488
PA14_02770		0.474636	0.131238	0.795155	0.00310422
PA14_02790	pcaF	0.0576282	0.834644	0.499082	0.10188
PA14_02810	pcaT	2.47156	3.42316e-22	0.0746147	0.834242
PA14_02830	pcaB	1.13771	1.97901e-11	0.243859	0.265131
PA14_02840	pcaD	0.894341	0.000121828	0.321819	0.242985
PA14_02850	pcaC	0.88836	1.29681e-05	0.430613	0.147125
PA14_02870		0.00825807	0.965758	0.134618	0.548439
PA14_02890		-0.88304	0.0990438	-0.0248988	0.96698
PA14_02900	pcaK	-0.33246	0.645589	0.559033	0.314981
PA14_02910		0.924019	0.00557161	0.907256	0.00795727
PA14_02930		0.552925	0.153645	0.529575	0.109499
PA14_02960		0.798685	0.0337619	0.664262	0.0542702
PA14_02970		-0.48527	0.109062	-0.453557	0.167241
PA14_02980		-0.0122608	0.98361	-0.313135	0.654724
PA14_02990		0.794342	0.262225	1.57952	0.00379081
PA14_03000		0.964399	0.0110675	0.702137	0.0668218
PA14_03010		0.277567	0.132042	0.267274	0.110444
PA14_03020		-0.217761	0.684682	-0.0435981	0.94058
PA14_03030	aroQ2	-0.366487	0.413147	-0.449265	0.310686
PA14_03040		0.289542	0.0295375	0.0754845	0.643606
PA14_03050	pobA	-0.635709	0.266367	0.437547	0.271318
PA14_03070		0.116856	0.619684	0.358572	0.221954
PA14_03080		0.483789	0.0789883	0.499464	0.073994
PA14_03090		-0.0345277	0.917835	0.0157734	0.96698
PA14_03100		-0.176523	0.728308	-0.116636	0.831149
PA14_03110		-0.0453853	0.948081	0.310102	0.49727
PA14_03120		0.310217	0.401435	0.328776	0.377709
PA14_03130		0.796478	0.0400558	1.23171	0.000907479
PA14_03150		0.346823	0.0376572	0.572957	0.0105658
PA14_03160		-0.655315	0.000830747	-0.615586	0.00194374
PA14_03163		0.116343	0.43109	-0.0220288	0.935768
PA14_03166		-0.0927839	0.747686	-0.301601	0.308412
PA14_03170		-0.209154	0.491556	-0.15342	0.639025
PA14_03180		0.341263	0.0891649	0.302093	0.0647829
PA14_03190	tli3	0.0205596	0.910788	-0.634491	6.37724e-09
PA14_03200	tle3	0.159746	0.302878	-1.14677	6.65177e-15
PA14_03210		0.264432	0.314182	-1.12917	2.22442e-05
PA14_03220	vgrG2b	-0.284741	0.0271229	-1.68027	7.5421e-54
PA14_03240	hcpC	0.978444	0.00118797	-0.605908	0.0897728
PA14_03250		-0.259836	0.0694107	-0.731923	2.3748e-08
PA14_03265		-0.262168	0.0782113	-0.67183	1.72118e-06
PA14_03270		-0.0861995	0.652271	-0.538968	8.17924e-06
PA14_03285		0.00580576	0.981404	-0.381066	0.0286486
PA14_03290		-0.29581	0.0128628	-0.412344	0.0794066
PA14_03300		-0.462634	0.0302729	-0.636783	0.00287217
PA14_03310		-0.768366	0.000649245	-0.279043	0.255759
PA14_03320		-0.303595	0.213096	-1.12088	3.77682e-07
PA14_03330		-1.02178	4.60782e-05	-1.46371	5.48367e-08
PA14_03340		-1.02704	2.03657e-09	-1.34704	3.81329e-10
PA14_03350		0.40173	8.5946e-05	0.147883	0.315297
PA14_03360		0.473134	1.92107e-05	0.125532	0.503475
PA14_03370		0.43611	0.000967166	0.0202371	0.930573
PA14_03380		-0.286982	0.163954	-0.39173	0.000855567
PA14_03390		0.0205957	0.962025	-0.305459	0.309568
PA14_03400		-0.103725	0.893883	-0.173705	0.772818
PA14_03410		0.511247	0.107349	0.172216	0.643606
PA14_03420		-0.0884813	0.913505	-0.223205	0.781947
PA14_03430	gabD	-0.0455013	0.687911	0.902882	6.03948e-51
PA14_03450	gabT	-0.601294	8.17401e-05	0.458634	0.0028798
PA14_03470		-0.856336	3.00192e-13	-0.745927	4.29865e-08
PA14_03480		0.939872	9.81185e-07	0.844815	7.37103e-05
PA14_03490		-0.0698609	0.743967	0.396848	0.0290239
PA14_03510		-0.235269	0.326505	0.173598	0.484043
PA14_03520		0.116872	0.68271	0.356231	0.137899
PA14_03530		0.0126939	0.958725	0.351545	0.0476047
PA14_03550		0.0551473	0.931041	-0.195483	0.719209
PA14_03560		-1.05944	0.00242399	-0.201642	0.584639
PA14_03580		0.227529	0.245746	0.350929	0.0909805
PA14_03590		-0.890899	0.183292	-0.868691	0.276167
PA14_03610		0.894467	0.123341	-1.75032	1.90602e-07
PA14_03620		-0.236452	0.568428	-0.0496694	0.891603
PA14_03630		-0.0285461	0.945426	0.0210109	0.953208
PA14_03650	cysA	-0.345209	0.202784	-0.16545	0.417803
PA14_03670	cysW	-0.636152	0.0151871	-0.1963	0.643606
PA14_03680	cysT	-0.215966	0.626014	-0.176123	0.450687
PA14_03700	sbp	-0.129338	0.749723	-0.0337705	0.931025
PA14_03710		0.0618644	0.924431	0.286642	0.561195
PA14_03720		0.0392543	0.883319	0.21219	0.173205
PA14_03730		0.218791	0.45371	-0.103255	0.761705
PA14_03760		-0.918891	0.0697857	-1.22199	0.0155835
PA14_03770	speB1	-0.780449	0.0876794	-0.866367	0.0490761
PA14_03780		-0.112174	0.815719	-0.255479	0.502002
PA14_03790		0.672383	0.0178418	0.243803	0.263485
PA14_03800	oprE	-0.721748	0.0158433	-1.12643	7.68255e-05
PA14_03810	aguA	0.826185	0.000204916	0.310441	0.0481105
PA14_03830	aguB	0.820608	0.0557123	0.236848	0.550139
PA14_03840	aguR	-0.265819	0.305403	-0.366625	0.234096
PA14_03855		-2.57631	1.73989e-14	-1.36479	0.000110181
PA14_03860		-2.09877	3.68516e-06	0.462575	0.180839
PA14_03870	spuA	-1.1707	0.000971679	0.403615	0.110444
PA14_03880	spuB	-1.25224	2.13762e-06	0.0100085	0.979829
PA14_03900	spuC	-0.623982	0.00278076	0.350309	0.184955
PA14_03920	spuD	-0.0114324	0.953574	0.704866	2.57408e-11
PA14_03930	spuE	-0.463914	2.40305e-07	0.46395	4.92649e-10
PA14_03940	spuF	-0.300982	0.0388388	0.782499	5.54143e-09
PA14_03950	spuG	-0.198686	0.337324	0.931131	1.36686e-15
PA14_03960	spuH	-0.534643	7.66623e-05	0.466985	0.00113828
PA14_03980		-1.0728	7.11912e-12	-0.439989	0.00678556
PA14_04000		-0.0358675	0.927314	0.242056	0.464673
PA14_04010		-0.375292	0.00338336	-0.325492	0.320711
PA14_04020		-0.170008	0.596899	-0.569444	0.0327254
PA14_04030		-0.125353	0.438384	0.216319	0.14259
PA14_04040		1.74198	4.61655e-13	0.0470076	0.824655
PA14_04050		-1.09953	1.63789e-13	-0.93771	5.56798e-09
PA14_04060		-0.645113	0.105088	-0.253107	0.547913
PA14_04070		0.0657841	0.81537	0.0798782	0.782694
PA14_04080		-0.231497	0.276436	0.215419	0.205335
PA14_04090		-0.115336	0.429676	0.566289	4.94807e-08
PA14_04100		0.59888	0.00706297	0.15237	0.4215
PA14_04110	serA	1.33197	2.65708e-74	0.945822	1.29894e-28
PA14_04140		0.326479	0.00343708	0.196092	0.0974959
PA14_04150		0.572525	0.0151098	0.696011	0.00203546
PA14_04160		0.0689347	0.823263	0.319155	0.237568
PA14_04180		-0.19497	0.794106	0.0209824	0.978071
PA14_04190		-0.630264	0.212575	0.741619	0.0460906
PA14_04210		-1.59535	0.00151283	-0.13929	0.811497
PA14_04220		0.243108	0.645589	-0.306037	0.585109
PA14_04230		-1.18778	0.110613	-0.68372	0.329658
PA14_04240		-1.30925	0.0123498	-0.146102	0.806483
PA14_04250		-1.28352	0.000619007	-1.03951	0.00379081
PA14_04270		0.441207	0.0667867	0.0142047	0.96698
PA14_04290		-0.904555	0.000342817	-0.867799	2.00791e-07
PA14_04300		0.971639	0.00941204	-0.725254	0.000934792
PA14_04310	rpiA	-0.233166	0.196523	-0.205804	0.322853
PA14_04320	ilvA1	-0.0920283	0.594154	0.059968	0.671983
PA14_04330		1.25431	0.000286661	-0.506388	0.00559745
PA14_04340		0.992992	0.00194206	-1.23477	9.05977e-23
PA14_04350		0.594997	0.115488	-1.64602	8.3404e-09
PA14_04370		-0.759318	0.000196184	-0.773868	3.02389e-05
PA14_04380		-0.55406	0.00391885	-0.290297	0.0572827
PA14_04390	ygdP	-0.0155464	0.940442	0.00260183	0.981476
PA14_04410	ptsP	-0.0226465	0.881266	0.0386216	0.81279
PA14_04420		0.00172731	0.995167	-0.392294	0.137211
PA14_04430		0.00251262	0.992203	0.653812	7.52601e-05
PA14_04440		-0.00740274	0.984025	0.00764503	0.98669
PA14_04460	lgt	0.524051	1.49357e-05	0.583673	7.31625e-07
PA14_04480	thyA	-0.0780558	0.754244	0.179362	0.444238
PA14_04490		0.557284	8.96887e-05	0.0414505	0.898816
PA14_04510		1.34212	2.58106e-08	0.314888	0.150963
PA14_04520		1.73088	5.78575e-14	0.34719	0.0205481
PA14_04530		-0.0126083	0.976204	-0.0589775	0.861816
PA14_04550	glpQ	0.221768	0.715351	0.448264	0.396897
PA14_04560		-0.382836	0.166224	-0.109129	0.726325
PA14_04570		-0.420242	0.356739	0.0421902	0.937636
PA14_04580	folA	0.653175	0.0919032	0.727278	0.0499085
PA14_04590		-0.301473	0.338864	-0.0625383	0.792749
PA14_04610		-0.122387	0.748957	-0.00848795	0.989037
PA14_04630	ilvD	-0.647075	4.8282e-05	-0.331323	0.0464914
PA14_04640		0.236295	0.305785	-0.536943	0.0620134
PA14_04650	pfpI	3.24241	5.01653e-09	1.3903	0.0402295
PA14_04660		-0.244617	0.368754	-0.33827	0.159661
PA14_04670	mutM	-0.0454257	0.855269	0.246613	0.218379
PA14_04680		-1.40519	0.00251796	-0.195408	0.671983
PA14_04690		-0.919968	0.000547605	-0.116531	0.631555
PA14_04700		-0.67901	3.54324e-13	-1.15835	7.57965e-33
PA14_04710		0.067937	0.899457	-0.341034	0.569051
PA14_04730		-0.347114	0.0313506	-0.212031	0.167916
PA14_04750	fdx1	-0.253857	0.274021	0.0251988	0.929377
PA14_04760	coaD	0.599128	0.00210847	0.682229	0.000702079
PA14_04780	laoA	1.62068	0.000177016	2.12755	1.10386e-07
PA14_04790	laoB	1.91936	4.00632e-08	2.05189	7.05493e-10
PA14_04810	laoC	2.61498	6.82593e-50	2.01019	1.19209e-26
PA14_04820	laoR	1.04407	8.31989e-05	0.898242	3.71291e-08
PA14_04830		-0.52597	0.0710892	-0.697613	0.0149837
PA14_04840		-0.520464	0.000286661	-0.513203	7.48603e-05
PA14_04850		-0.212584	0.483655	-0.506795	0.0613063
PA14_04860		0.122775	0.70769	-0.210768	0.484298
PA14_04870		0.220493	0.536427	-0.264588	0.450302
PA14_04890		0.409816	0.127491	-0.27738	0.310686
PA14_04900	ftsY	0.0971351	0.36818	-0.412088	2.67172e-09
PA14_04910	ftsE	-0.167193	0.0789883	-0.486288	5.33597e-08
PA14_04920	ftsX	0.275263	0.0330133	-0.490763	4.66083e-06
PA14_04930	rpoH	1.15337	2.73151e-22	0.336503	0.00221805
PA14_04940		0.0533682	0.850848	-0.518704	0.00892527
PA14_04950	mtgA	0.525145	0.0766774	0.323989	0.308464
PA14_04960		0.558818	3.15394e-05	0.710681	2.37132e-07
PA14_04970		-0.0614976	0.842483	0.202075	0.4915
PA14_04980	thiG	0.145027	0.556001	0.338028	0.0831674
PA14_05000	trmB	-0.257237	0.198326	-0.0668591	0.830745
PA14_05010		-0.961873	2.8429e-05	-0.832402	0.00074092
PA14_05020		-0.519527	0.238363	0.226924	0.580668
PA14_05030		-0.260811	0.552047	-0.10676	0.818132
PA14_05040		-0.824558	0.0350314	-0.389638	0.323253
PA14_05050		0.0602964	0.645565	0.126147	0.643606
PA14_05060		-0.0581876	0.69423	0.184812	0.515075
PA14_05070		0.211089	0.155749	0.49204	0.0386312
PA14_05080	metX	0.180608	0.598566	0.373267	0.34487
PA14_05110		-0.263425	0.0280813	0.129465	0.323819
PA14_05120		0.417555	0.125586	0.201207	0.324896
PA14_05130		0.952459	3.74649e-08	0.287301	0.13247
PA14_05150	proC	1.06015	8.96341e-07	0.310792	0.22599
PA14_05160		1.04516	1.45911e-09	0.244093	0.180744
PA14_05180	pilT	-0.533059	6.99905e-05	-0.205152	0.0943808
PA14_05190	pilU	-1.45895	8.43682e-19	-0.893734	3.30284e-13
PA14_05200		-0.0804942	0.828207	0.0566892	0.875848
PA14_05210		0.346731	0.0719076	0.625128	0.00028607
PA14_05220		0.084356	0.692674	0.575488	9.3987e-05
PA14_05230		0.240528	0.226	0.584662	0.000349427
PA14_05250	pyrC	-0.701491	3.34577e-09	-0.763914	1.42514e-08
PA14_05260	pyrB	-0.836787	2.68027e-09	-0.805787	4.99004e-09
PA14_05270	pyrR	-1.1459	5.90625e-05	-0.901573	0.00016921
PA14_05280	yqgF	-0.698705	0.0115135	-0.490054	0.0511277
PA14_05290		-0.332652	0.226543	-0.191457	0.368498
PA14_05300		-0.515758	0.02559	-0.140496	0.542758
PA14_05310	gshB	-0.0569963	0.83804	0.177554	0.49399
PA14_05320	pilG	-0.763982	7.68275e-11	-0.506193	5.07244e-08
PA14_05330	pilH	-0.727894	5.00593e-07	-0.251642	0.012086
PA14_05340	pilI	-1.17598	2.12768e-05	-0.772124	0.0015085
PA14_05360	pilJ	-1.68495	1.02892e-08	-1.33605	2.71903e-07
PA14_05380	pilK	-1.40151	3.53431e-08	-1.2115	8.54612e-08
PA14_05390	chpA	-0.946736	8.06349e-05	-0.857935	0.000358511
PA14_05400		-0.960889	0.00031965	-0.826686	0.000303258
PA14_05410		0.167972	0.700163	0.296599	0.503892
PA14_05420		0.00254959	0.993948	0.16825	0.642724
PA14_05430		-0.914074	0.00251381	-1.19134	0.00016385
PA14_05440		0.351588	0.0144664	-0.0904528	0.57947
PA14_05450		0.430227	0.198577	0.566731	0.0742743
PA14_05460	bioA	0.330732	0.405862	1.08608	0.000598026
PA14_05480		1.36358	7.39293e-19	1.28666	2.30275e-27
PA14_05500		0.334684	0.289738	-0.80836	0.00434932
PA14_05510		0.973315	0.00599927	-0.0539778	0.908931
PA14_05520	mexR	0.557359	0.0322174	-0.849201	7.03029e-06
PA14_05530	mexA	0.345627	0.251141	-0.654181	0.0182428
PA14_05540	mexB	0.35127	0.374436	-0.681144	0.0656718
PA14_05550	oprM	0.588743	0.108977	-0.583531	0.103861
PA14_05560		-1.16243	0.000777445	-1.58918	1.40544e-06
PA14_05580		-0.768669	0.00180835	-0.814793	1.14823e-10
PA14_05590	metF	-0.951483	0.00446609	-0.958894	4.1659e-07
PA14_05600		-0.879402	0.000542049	-0.963925	2.18622e-17
PA14_05620	sahH	-0.417825	0.00950217	-0.538641	0.000230545
PA14_05630		0.286597	0.457649	-0.185868	0.654629
PA14_05640		-0.314601	0.34061	-0.964755	0.00398503
PA14_05650		-0.449817	0.314024	-0.718718	0.102819
PA14_05660		-0.853141	0.0134307	-0.373038	0.287776
PA14_05690	codA	0.799964	1.40575e-07	0.713361	2.05798e-05
PA14_05700	codB	0.634517	0.00414689	0.586121	0.0267487
PA14_05740		-0.659709	0.224829	0.120062	0.866533
PA14_05750		-0.80072	0.141125	0.337455	0.563277
PA14_05770	dhT	-1.58915	1.72083e-05	-0.477062	0.366814
PA14_05775		-1.34957	0.150359	-0.191944	0.849346
PA14_05790		-1.6857	0.000154233	-0.765975	0.0548707
PA14_05810	amaB	-0.864944	0.000849726	-0.213557	0.527457
PA14_05820		2.71765	1.35374e-08	1.77594	4.39198e-06
PA14_05840	gcdH	3.14409	2.86619e-14	2.07834	1.99588e-17
PA14_05850		0.512532	0.113304	0.731664	0.00770061
PA14_05860		0.269746	0.522477	0.939661	0.00439187
PA14_05870		-0.271066	0.448454	-0.24162	0.515874
PA14_05880		-0.44377	0.255789	-0.631632	0.0623287
PA14_05890		-0.179893	0.667811	-0.229033	0.599526
PA14_05910		-0.483886	0.104997	-0.241598	0.425592
PA14_05920		-0.687471	0.0179015	-0.115526	0.682966
PA14_05950	dbpA	-0.239951	0.199346	-0.105384	0.565419
PA14_05960		-1.63415	3.40279e-05	-1.38751	0.000194557
PA14_05970		-2.32148	4.1932e-26	-1.98088	1.06148e-18
PA14_05990		-0.113537	0.471316	0.178065	0.443642
PA14_06000		-3.31659	4.3262e-55	-1.91126	0.000174035
PA14_06010		0.236186	0.637657	-1.23059	0.0127889
PA14_06030		0.698587	4.07919e-07	0.454591	0.00235574
PA14_06040		1.43117	0.00190764	-1.20392	0.0151773
PA14_06060	creB	0.500761	0.00178997	0.0630333	0.785542
PA14_06070	creC	-0.217075	0.364707	0.276924	0.208987
PA14_06080	creD	-0.95091	0.0101953	-1.05658	8.23455e-05
PA14_06090		-1.6398	0.002029	-1.748	0.00426815
PA14_06120		0.177884	0.438097	0.286511	0.159453
PA14_06130		-0.00559267	0.988637	-0.0901354	0.814851
PA14_06150		0.687141	0.00627845	0.199493	0.296903
PA14_06160		1.09275	1.252e-06	1.44097	5.62866e-10
PA14_06170		1.3958	4.77495e-05	1.78663	7.47109e-07
PA14_06180		1.64758	6.60433e-06	1.52767	0.00010625
PA14_06190		0.210479	0.470016	1.26799	9.00605e-10
PA14_06200		-0.333804	0.723082	-0.367027	0.688402
PA14_06210		0.478585	0.0274283	0.817011	3.09079e-06
PA14_06230		-0.691923	0.164677	0.660422	0.104583
PA14_06240		-0.317977	0.365001	0.153308	0.659994
PA14_06250		0.0214066	0.965406	0.254408	0.554299
PA14_06260		0.421962	0.106376	0.846583	0.00068936
PA14_06270		0.718997	0.00547863	0.776487	0.00825068
PA14_06280		0.120215	0.794926	0.601868	0.10188
PA14_06290	glcB	2.35283	1.23733e-27	1.34565	1.92973e-09
PA14_06300		-0.262053	0.519159	0.202253	0.584856
PA14_06310		-0.902889	0.0267537	-0.0272457	0.959177
PA14_06320		-0.322309	0.0833374	-0.291731	0.0938786
PA14_06330		0.109955	0.544875	-0.0653622	0.725734
PA14_06340		-0.121836	0.674194	0.13937	0.641519
PA14_06350		0.24892	0.436419	0.114791	0.765323
PA14_06360		1.0441	0.00113819	-1.62265	2.19198e-05
PA14_06390		1.69173	0.000116499	-1.24646	0.00338254
PA14_06400		0.631792	0.0416471	0.608551	0.0686763
PA14_06420		-2.08666	0.000367241	-2.30893	7.4922e-06
PA14_06430		-2.0255	0.00440163	-2.08601	9.87069e-05
PA14_06450		-1.77302	0.0123792	-1.86434	0.00183231
PA14_06460		-1.38359	0.0520418	-1.60559	0.00715494
PA14_06480		-1.19868	0.0749952	-1.46131	0.00822712
PA14_06500	bioB	-0.647464	0.0624069	-0.781356	0.000942379
PA14_06510	bioF	-0.797607	0.00322771	-1.0317	8.42597e-07
PA14_06530		-0.636019	0.00268114	-0.901006	0.00444183
PA14_06540		-0.672368	0.0111249	-1.1234	0.000222562
PA14_06570	bioD	-1.0894	1.48297e-05	-1.43815	3.74066e-09
PA14_06580		-0.553499	0.124812	-0.467375	0.226865
PA14_06600		1.02171	0.141855	-1.85081	0.00135692
PA14_06620		-0.0769511	0.853936	-0.15383	0.732069
PA14_06640		2.5226	7.71705e-10	0.41466	0.0588862
PA14_06650	nirN	-0.813524	0.435776	-3.08655	1.58339e-05
PA14_06660	nirE	-0.662931	0.542459	-3.00663	5.09287e-05
PA14_06670	nirJ	-0.794344	0.449464	-2.82761	7.95287e-05
PA14_06680	nirH	-0.767096	0.459215	-2.73069	0.000102195
PA14_06690	nirG	-0.782867	0.458506	-3.00019	1.58081e-05
PA14_06700	nirL	-0.726004	0.487329	-2.79975	3.38509e-05
PA14_06710		-0.815153	0.424226	-2.94932	5.21306e-06
PA14_06720	nirF	-0.858328	0.396167	-3.23799	3.19618e-08
PA14_06730	nirC	-0.927697	0.356017	-3.01557	9.00438e-07
PA14_06740	nirM	-0.456871	0.684736	-3.14781	3.15834e-06
PA14_06750	nirS	-0.773014	0.471052	-3.5482	6.70066e-07
PA14_06770	nirQ	-1.21921	0.21334	-2.40779	0.0013572
PA14_06790		-1.48161	0.13187	-2.91134	0.00058599
PA14_06800		-1.43025	0.157782	-2.86992	0.0011104
PA14_06810	norC	-0.911627	0.385092	-2.17808	0.020306
PA14_06830	norB	-0.828132	0.432558	-2.15838	0.021527
PA14_06840		-0.866852	0.413968	-2.25423	0.0159998
PA14_06860		-0.887014	0.36201	-3.02063	1.73241e-10
PA14_06870	dnr	-2.11875	0.000408637	-1.64888	0.0143519
PA14_06875		-0.183236	0.488813	0.340875	0.166982
PA14_06880		-0.0312442	0.930085	-0.466142	0.078646
PA14_06890		-2.88996	6.68581e-07	-3.01617	1.35839e-07
PA14_06900		-2.78791	6.63327e-06	-2.61142	3.26991e-06
PA14_06920		-3.26502	7.365e-12	-3.00692	1.3473e-10
PA14_06930		-3.23916	7.91485e-14	-3.62474	4.37055e-17
PA14_06940		2.68936	1.54749e-08	2.02699	7.95287e-05
PA14_06950		-0.028782	0.862163	0.368306	0.0155835
PA14_06960		0.902842	0.0223185	1.19273	0.0017724
PA14_06970		0.795381	0.00142806	1.24435	4.9138e-08
PA14_06980		1.14027	0.00544108	-1.19137	0.000369464
PA14_06990		1.27726	0.00113728	-1.13545	0.00133162
PA14_07000	dsbB1	0.0402693	0.847478	0.453346	0.00585532
PA14_07010		-0.741651	0.0732008	-0.634081	0.0898327
PA14_07020		0.122693	0.788757	0.767615	0.0271783
PA14_07030		0.485832	0.063235	-0.265074	0.347068
PA14_07040		-0.656423	2.9215e-08	-0.454661	0.000383665
PA14_07050		1.79873	0.000119928	-1.0178	0.0390751
PA14_07060		0.0621808	0.806725	0.530798	0.0265581
PA14_07070		-1.68872	0.000251616	-1.48249	0.00175663
PA14_07090	metK	-0.36301	0.0849783	0.0281034	0.947388
PA14_07110		-0.859534	2.89197e-06	-0.397012	0.271833
PA14_07130	tktA	0.432499	4.47895e-06	0.215318	0.125617
PA14_07140		-0.177206	0.220411	-0.319401	0.0966698
PA14_07150		1.08427	0.00350738	1.4863	1.34612e-05
PA14_07170	epd	0.66197	1.53356e-07	0.270322	0.0722378
PA14_07190	pgk	1.05976	1.18041e-10	0.536391	1.46076e-11
PA14_07200		1.30077	8.41064e-11	0.20073	0.217228
PA14_07210		0.955551	1.65816e-09	0.310203	0.140894
PA14_07230	fda	0.841267	0.000496947	0.425122	3.13797e-05
PA14_07240		0.280242	0.358624	-0.00405322	0.982319
PA14_07250		0.382614	0.487329	1.46837	4.88882e-05
PA14_07260		-0.394995	0.0891212	0.246649	0.396065
PA14_07280		0.882	0.000292681	1.01273	0.00208034
PA14_07290		-0.234553	0.418373	-0.100012	0.680614
PA14_07300		-0.973291	1.68494e-10	-1.0814	4.46332e-12
PA14_07310		0.192953	0.432558	0.13299	0.673629
PA14_07330		-0.368253	0.327248	-2.09672	1.46094e-15
PA14_07340		0.260068	0.366123	0.3192	0.219788
PA14_07355		-0.198377	0.524417	-0.103771	0.742273
PA14_07360		0.0879948	0.709684	-0.106566	0.680829
PA14_07370		3.03419	1.51129e-10	1.0912	0.0428787
PA14_07380		0.122043	0.540143	-0.295262	0.309107
PA14_07400		-0.0758541	0.757322	-0.54121	0.00614334
PA14_07410		-0.0636785	0.872722	-0.202133	0.547691
PA14_07420		0.154343	0.462419	-0.106964	0.635054
PA14_07430		0.475361	0.000395583	1.49265	2.5963e-34
PA14_07440		-1.14242	0.00684726	-0.762831	0.0489676
PA14_07450		-0.33494	0.275655	0.168302	0.516183
PA14_07460		-1.20303	0.0109612	-0.930418	0.030563
PA14_07470		0.132265	0.662854	-0.0872996	0.890145
PA14_07480		-0.321923	0.616091	-0.417162	0.556887
PA14_07500	rmcA	-1.55378	1.86946e-05	-1.5728	2.71903e-07
PA14_07520	rpoD	0.716295	2.33994e-25	0.229865	0.377829
PA14_07530	dnaG	0.427003	0.0311325	-0.00392106	0.989615
PA14_07550		-0.420055	0.384175	-0.223632	0.696163
PA14_07560	rpsU	0.319518	0.303346	0.494745	0.23051
PA14_07570	gcp	-0.288777	0.392448	-0.0819642	0.854264
PA14_07580		-0.288728	0.25981	-0.371906	0.0897118
PA14_07590	folB	-0.365816	0.0937167	-0.149998	0.671614
PA14_07600		-0.591008	0.004172	-0.0698981	0.781947
PA14_07620	cca	-0.0295368	0.889835	0.00104436	0.996197
PA14_07630		-0.523141	0.277397	0.262046	0.591228
PA14_07650		0.929529	0.0273026	0.7486	0.0975421
PA14_07660		1.04723	0.000799236	0.503613	0.186941
PA14_07680		1.51255	4.85503e-05	0.367394	0.408708
PA14_07690	glpE	-0.930892	0.000223816	-0.352241	0.181362
PA14_07700	apaH	-0.443128	0.0244453	-0.245695	0.21764
PA14_07710	apaG	-0.504917	0.00328047	-0.155508	0.395966
PA14_07730	ksgA	-0.405247	0.0262412	-0.361404	0.185587
PA14_07740	pdxA	-0.211754	0.10533	-0.200593	0.129584
PA14_07760	surA	0.0597708	0.802635	0.00333296	0.991476
PA14_07770	ostA	0.23607	0.0213229	0.070226	0.724949
PA14_07780		0.379262	0.098422	-0.22461	0.303724
PA14_07790		0.280894	0.281728	-0.349851	0.0574267
PA14_07800		0.0335022	0.88121	-0.36409	0.00175569
PA14_07810		-0.0475725	0.853936	0.341027	0.128174
PA14_07820		0.0177996	0.912944	0.12196	0.378091
PA14_07840		-0.454379	0.135119	-0.110529	0.758379
PA14_07850		-1.11027	5.26068e-07	0.495797	0.000797711
PA14_07860		-0.764027	0.312538	1.87034	0.00145745
PA14_07870		-0.896164	0.257149	1.57468	0.0245737
PA14_07890		-1.20678	0.153969	1.16402	0.121714
PA14_07900		-1.41298	0.0432242	0.730014	0.302339
PA14_07910	rpe	0.282967	0.0161549	-0.028373	0.850633
PA14_07930		0.0607789	0.805208	-0.00950445	0.955922
PA14_07940	trpE	-0.315748	0.00344587	-0.123413	0.158261
PA14_07950	prtN	0.897047	0.025964	0.373512	0.436575
PA14_07960	prtR	0.385131	0.254875	0.533314	0.0761762
PA14_07970		0.8573	0.0317311	0.609202	0.0930692
PA14_07980		0.753159	0.0357732	0.582008	0.11432
PA14_07990		0.467173	0.200772	0.0450741	0.894041
PA14_08000		0.266687	0.330572	0.23206	0.383944
PA14_08010		0.2672	0.408088	0.0970396	0.807713
PA14_08020		0.653438	0.0327451	0.400464	0.312942
PA14_08030		0.601998	0.0234039	0.358271	0.277719
PA14_08040		0.682811	0.00544108	0.384248	0.273955
PA14_08050		0.780363	0.0026552	0.50587	0.0426401
PA14_08060		0.758826	0.00585924	0.47668	0.0641677
PA14_08070		1.02355	0.00015222	0.853019	0.00510853
PA14_08090		0.764714	0.00283108	0.589975	0.0482801
PA14_08100		1.04892	0.000561925	0.885312	0.00947691
PA14_08110		0.848811	0.0182409	0.974194	0.000586623
PA14_08120		0.925107	0.000686694	0.690216	0.0081697
PA14_08130		0.966522	0.000141902	0.650873	0.0262704
PA14_08140		0.896083	0.0283472	0.624961	0.150362
PA14_08150		0.747012	0.0128628	0.610723	0.0635828
PA14_08160		1.48258	0.000110738	1.76172	4.68871e-26
PA14_08180		0.791531	0.000845624	0.646539	0.0281981
PA14_08190		0.911433	0.000979953	0.858472	0.00269815
PA14_08200		0.660242	0.0121005	0.542352	0.00678556
PA14_08210		0.859585	0.000324662	0.738761	0.027444
PA14_08220		0.883924	0.000247125	0.561469	0.0254938
PA14_08230		0.852804	0.00281076	0.84937	0.00134854
PA14_08240		0.534044	0.0888128	0.429364	0.175115
PA14_08250		0.476746	0.120081	0.473307	0.119246
PA14_08260		0.818387	0.00861748	0.580573	0.0944098
PA14_08270		0.641121	0.0423976	0.577342	0.10848
PA14_08280		0.648873	0.118482	0.495471	0.0537729
PA14_08300		0.806329	0.00351094	0.613761	0.0488005
PA14_08310		0.463234	0.167342	0.646527	1.95703e-05
PA14_08320		0.419816	0.181593	0.743024	0.00023441
PA14_08330		0.591083	0.0740264	0.772464	0.00248818
PA14_08340	trpG	-0.711495	0.000884199	-0.309789	0.109516
PA14_08350	trpD	-0.737645	2.2753e-05	-0.160935	0.431753
PA14_08360	trpC	-0.407836	0.00074645	0.0653104	0.689737
PA14_08370	vfr	-0.928457	0.000967166	-0.274041	0.356338
PA14_08380		0.104526	0.642319	0.302419	0.214266
PA14_08390	speD	0.537064	0.0645224	0.876886	0.0450624
PA14_08400		-0.620721	0.235294	-0.9543	0.0555025
PA14_08420		-0.16448	0.811543	0.365051	0.588098
PA14_08430		-0.14633	0.245427	0.288628	0.0673726
PA14_08440		0.980049	1.58907e-09	-0.296652	0.0626326
PA14_08450		0.629135	1.4457e-07	0.121888	0.188649
PA14_08460		0.102263	0.604265	0.452502	0.00325984
PA14_08470		-0.223477	0.348111	0.0812454	0.616262
PA14_08480	argC	0.614052	9.85623e-05	0.501424	0.0222591
PA14_08490		0.00770904	0.973284	0.165289	0.508095
PA14_08500		-0.117844	0.474084	0.122424	0.57606
PA14_08510		-0.39362	0.169082	-0.310709	0.326355
PA14_08520	anmK	0.00145574	0.993948	-0.111638	0.56778
PA14_08540		0.377685	6.09926e-07	0.0694453	0.420676
PA14_08560	tyrZ	-0.508584	0.0534439	0.261287	0.377951
PA14_08570		0.312064	0.594145	0.33695	0.454286
PA14_08580		-0.11087	0.82375	-0.418992	0.38258
PA14_08590		-0.270934	0.643146	-0.755511	0.169104
PA14_08600		0.498265	0.469252	0.17026	0.781796
PA14_08610		0.363191	0.319937	-0.148399	0.592356
PA14_08620	birA	-0.255651	0.212582	0.0456665	0.901514
PA14_08630		-0.0933963	0.637657	0.224258	0.368922
PA14_08640		0.0396617	0.821757	0.390135	0.0776127
PA14_08650		-0.286837	0.62795	-0.379575	0.530638
PA14_08660		-0.366674	0.469352	-0.565829	0.273832
PA14_08670		-0.0620677	0.913085	-0.26067	0.666864
PA14_08680	tufB	0.402682	0.0437874	0.263755	0.387225
PA14_08690		0.0341357	0.939513	0.265106	0.654279
PA14_08695	secE	-0.0940363	0.795056	0.12341	0.809341
PA14_08710	nusG	-0.0771609	0.759149	0.112663	0.782868
PA14_08720	rplK	-0.0906448	0.570198	0.0367248	0.920904
PA14_08730	rplA	-0.27662	0.000539868	-0.156516	0.577364
PA14_08740	rplJ	-0.0542306	0.647594	-0.0867032	0.841607
PA14_08750	rplL	-0.10915	0.141436	-0.140522	0.752999
PA14_08760	rpoB	-0.0184535	0.913995	0.120896	0.752999
PA14_08780	rpoC	-0.224847	0.080996	-0.0669885	0.870214
PA14_08790	rpsL	0.36722	3.27823e-08	0.237009	0.481058
PA14_08810	rpsG	0.341105	2.22356e-05	0.168759	0.599032
PA14_08820	fusA1	0.231993	0.0308151	0.0364338	0.92123
PA14_08830	tufA	0.292401	0.000316262	0.0426826	0.894805
PA14_08840	rpsJ	0.345972	0.0126991	0.236524	0.619476
PA14_08850	rplC	0.302663	0.0144208	0.130392	0.755242
PA14_08860	rplD	0.158456	0.274402	-0.00679023	0.988104
PA14_08870	rplW	0.20483	0.138163	0.0521599	0.909205
PA14_08880	rplB	0.143139	0.306511	-0.0227662	0.952039
PA14_08890	rpsS	0.115825	0.0665438	-0.0160555	0.971458
PA14_08900	rplV	0.079825	0.302878	-0.0458225	0.916515
PA14_08910	rpsC	0.0356147	0.575349	-0.0735514	0.867183
PA14_08920	rplP	0.0121349	0.904064	-0.0628659	0.89132
PA14_08930	rpmC	0.122736	0.495972	0.0832087	0.869068
PA14_08940	rpsQ	-0.0728353	0.570346	-0.169927	0.661424
PA14_08950	rplN	-0.0485161	0.746566	-0.181446	0.643606
PA14_08960	rplX	-0.0522256	0.778973	-0.179932	0.682591
PA14_08970	rplE	-0.0665998	0.748957	-0.179771	0.655854
PA14_08980	rpsN	-0.124432	0.360093	-0.295134	0.403772
PA14_08990	rpsH	0.105743	0.188334	-0.019591	0.96698
PA14_09000	rplF	0.130112	0.136948	-0.0708547	0.841607
PA14_09010	rplR	0.0756248	0.52713	-0.103144	0.755593
PA14_09020	rpsE	0.0963497	0.636181	-0.122057	0.739279
PA14_09030	rpmD	0.0522915	0.819568	-0.172092	0.633796
PA14_09040	rplO	-0.0476235	0.782616	-0.277412	0.368535
PA14_09050	secY	-0.144226	0.395213	-0.332609	0.350497
PA14_09070	rpmJ	0.064151	0.547944	-0.149548	0.679704
PA14_09080	rpsM	0.155633	0.00263373	-0.0509251	0.892926
PA14_09090	rpsK	0.11665	0.0401077	-0.0546834	0.862369
PA14_09100	rpsD	0.0787105	0.465592	-0.111727	0.727721
PA14_09115	rpoA	0.0329485	0.667479	-0.103152	0.725527
PA14_09130	rplQ	-0.0306097	0.715135	-0.182686	0.524255
PA14_09150	katA	-0.768839	0.000199027	-0.848783	0.0124549
PA14_09160	bfrA	-1.52581	1.25577e-08	-1.53857	3.73866e-08
PA14_09180	uvrA	0.927375	4.2721e-06	1.11871	5.1639e-05
PA14_09195		0.492243	0.00960193	1.47914	0.000726802
PA14_09200	ssb	0.621372	0.00122142	1.81145	9.05742e-06
PA14_09210	pchA	1.34836	0.185904	1.59577	0.0979669
PA14_09220	pchB	1.28526	0.210713	1.51822	0.119652
PA14_09230	pchC	1.1931	0.250888	1.42511	0.148845
PA14_09240	pchD	1.15361	0.266953	1.48659	0.129089
PA14_09260	pchR	1.7457	0.000310057	1.64654	0.000672383
PA14_09270	pchE	0.802116	0.458506	1.06947	0.299039
PA14_09280	pchF	1.05636	0.315979	1.1498	0.258615
PA14_09290	pchG	0.853267	0.427632	1.23808	0.216645
PA14_09300		0.629123	0.56972	1.36419	0.165415
PA14_09320		0.475915	0.67166	1.35347	0.16996
PA14_09340	fptA	0.744461	0.487159	1.42429	0.146697
PA14_09350		0.976261	0.33874	1.29278	0.189671
PA14_09370		0.92084	0.380356	1.41445	0.148108
PA14_09380		0.943759	0.372593	1.27749	0.197962
PA14_09400	phzS	0.609472	0.421869	0.572902	0.378796
PA14_09410	phzG1	0.443399	0.587035	0.651466	0.338099
PA14_09420	phzF1	0.620582	0.415195	0.704316	0.306829
PA14_09440	phzE1	0.706522	0.37675	0.829095	0.249975
PA14_09450	phzD1	0.781051	0.315803	0.938348	0.16996
PA14_09460	phzC1	0.781112	0.35265	0.979165	0.200717
PA14_09470	phzB1	0.862424	0.284008	1.15327	0.129748
PA14_09480	phzA1	0.686544	0.338446	0.757665	0.277536
PA14_09490	phzM	-0.0469869	0.953574	0.563924	0.397201
PA14_09500	opmD	3.91327	9.18793e-115	2.32033	3.34884e-19
PA14_09520	mexI	3.6111	5.19298e-115	2.24458	1.16786e-22
PA14_09530	mexH	3.54699	9.33339e-50	2.52902	6.16588e-23
PA14_09540	mexG	3.89675	4.40262e-39	2.64315	2.98242e-21
PA14_09550		1.73446	6.413e-06	-0.682244	0.102131
PA14_09570		0.606124	0.00939801	0.542764	0.00960158
PA14_09580		1.08803	7.09756e-07	0.787589	0.000233863
PA14_09600	ddlA	0.196582	0.401924	0.356015	0.104636
PA14_09610		-1.42849	0.0451481	-0.494489	0.498464
PA14_09630		-0.963369	0.0955094	-0.0495617	0.940116
PA14_09660		-0.801779	0.286691	0.408153	0.370339
PA14_09680		-1.67877	7.78411e-12	-1.05812	4.93536e-05
PA14_09690		-0.947988	1.66075e-08	-0.691369	1.59207e-05
PA14_09700		0.289206	0.14221	0.121948	0.496549
PA14_09710		-0.100067	0.795467	0.660025	0.047766
PA14_09730		0.449305	0.471597	0.804476	0.13238
PA14_09740		0.153108	0.805083	1.19855	0.000681509
PA14_09750		-0.489784	0.0840625	0.759736	0.0130426
PA14_09760		0.126069	0.641489	0.634012	0.000627543
PA14_09770	souR	-0.68769	2.31748e-05	0.0774513	0.735229
PA14_09780		-0.565487	0.0518755	0.452731	0.0623287
PA14_09790		0.641482	0.00217886	0.703929	0.00323406
PA14_09810		0.998234	0.000379188	0.934261	0.0061479
PA14_09820		-0.100952	0.739454	0.364048	0.212805
PA14_09850		-0.0887666	0.937847	0.034264	0.972607
PA14_09870	eftM	-0.210086	0.615359	0.084567	0.870623
PA14_09880		0.337353	0.618546	0.520111	0.473751
PA14_09890	ppiC2	-0.316642	0.0937167	0.0485176	0.769508
PA14_09900	prpL	0.96507	3.05334e-09	2.14626	6.96352e-15
PA14_09910		0.61217	0.037018	0.748427	0.00490048
PA14_09920		-0.76128	0.215756	-0.181907	0.778984
PA14_09930		2.53247	5.02314e-15	-0.0801636	0.896822
PA14_09940		2.61819	9.08734e-14	0.909494	0.0339959
PA14_09950		0.446575	0.295954	0.915913	0.0105363
PA14_09960		-0.256921	0.405862	-0.397444	0.103668
PA14_09970	fpvB	0.641868	0.309464	1.75314	0.000219783
PA14_09980	dkgB	0.668294	0.236479	0.46348	0.462642
PA14_09990		1.15444	0.00313705	0.3651	0.365603
PA14_10010		-0.00144225	0.995461	0.613744	0.000174416
PA14_10020		-0.0447749	0.881407	0.491956	0.0340024
PA14_10040		0.134891	0.350458	0.660662	4.69388e-07
PA14_10050		-0.300057	0.72868	0.826996	0.0954257
PA14_10070		-0.0478086	0.938625	0.649275	0.163579
PA14_10080		0.0725827	0.919609	0.354534	0.549837
PA14_10090		0.539788	0.0347648	0.721664	0.00277531
PA14_10110		-0.498268	0.278688	0.0156469	0.979714
PA14_10120		0.139642	0.500782	0.515993	0.00369018
PA14_10130		0.0456437	0.873609	0.162428	0.516357
PA14_10140	fepG	1.0783	0.00464656	1.17157	0.00103678
PA14_10160	fepD	1.17346	0.0481682	0.911249	0.0583064
PA14_10170	fepB	0.977726	0.00253183	1.00998	0.000400246
PA14_10180	fepC	1.93941	1.84326e-08	1.43952	0.000296763
PA14_10190		0.785981	2.3742e-06	0.602227	0.000114094
PA14_10200		1.11831	0.000559085	0.691057	0.0784988
PA14_10210		1.07942	0.00750248	1.16787	2.94056e-05
PA14_10220		1.98759	4.11471e-08	-1.09327	0.000284424
PA14_10230	adh	0.278624	0.491556	0.881025	0.00534907
PA14_10240		-0.543502	0.176695	0.245286	0.529318
PA14_10250	acoB	-0.249053	0.598571	-0.0626683	0.902844
PA14_10260		0.651024	0.187503	-0.323713	0.618824
PA14_10270		0.533691	0.621126	1.02621	0.227262
PA14_10280		0.134628	0.872604	0.623702	0.406821
PA14_10290	acoR	-0.97046	0.000181177	-0.330191	0.269669
PA14_10300		-0.870911	0.0733818	0.405482	0.425592
PA14_10320		-0.0999919	0.700439	0.386801	0.0420495
PA14_10330		0.0254629	0.952898	1.27984	0.00014162
PA14_10340		0.205111	0.344783	1.57028	8.08951e-06
PA14_10350		0.235074	0.275845	1.95287	2.9039e-09
PA14_10360		0.899232	0.00135874	1.43773	0.000184851
PA14_10370		0.919946	5.36441e-10	3.2257	3.51333e-16
PA14_10380		0.814712	0.0494778	2.90219	2.72176e-11
PA14_10400		1.15382	0.268113	1.40606	0.15036
PA14_10410		1.03022	0.329121	-0.0812745	0.94745
PA14_10420	tyrS	1.3169	0.00777615	0.297065	0.56812
PA14_10440		-0.14196	0.848822	0.56242	0.301961
PA14_10470		1.10016	1.48315e-06	0.963638	2.3196e-05
PA14_10480		0.810634	0.0144741	1.1086	0.000611158
PA14_10490		0.333174	0.699816	1.22419	0.0974959
PA14_10500		0.883094	0.25099	1.74175	0.0121503
PA14_10530		0.192386	0.819568	0.0990452	0.908003
PA14_10540		0.198138	0.815438	-0.0132045	0.989725
PA14_10550		-0.0925307	0.915975	0.340734	0.671983
PA14_10560		0.00303497	0.99686	0.508611	0.488331
PA14_10570		0.34571	0.609685	1.1896	0.00318813
PA14_10590	hpcG	-0.492256	0.321922	0.591987	0.124547
PA14_10600		-0.416253	0.257388	-0.171356	0.732489
PA14_10610	hpcD	0.530635	0.292089	1.16094	0.0050387
PA14_10620	hpcB	0.383459	0.260153	0.962758	0.000730495
PA14_10630	hpcC	1.06628	4.2048e-06	1.13373	6.34298e-07
PA14_10640		0.977683	0.0644209	1.67611	5.18868e-06
PA14_10650		1.3135	0.00768705	1.76115	2.60835e-05
PA14_10660		0.857658	0.00488341	0.668772	0.0806986
PA14_10670	aph	0.204712	0.510209	0.167727	0.615203
PA14_10680		-0.581744	7.92445e-06	-0.395624	0.0160175
PA14_10700		-1.61734	1.4532e-17	-1.15532	1.24432e-09
PA14_10710		-1.84745	2.22452e-12	-1.66325	2.12431e-10
PA14_10730		-1.22741	0.00499406	-1.72735	6.32748e-05
PA14_10740		0.26829	0.215756	0.139798	0.591228
PA14_10750		-0.166577	0.273712	-0.843802	4.33954e-06
PA14_10770		-0.467666	0.00217613	-0.471136	0.0128884
PA14_10780		-0.242086	0.620676	0.179358	0.697801
PA14_10790	ampC	0.469905	0.174485	0.179357	0.648236
PA14_10800	ampR	0.42157	0.254875	1.03803	0.00182295
PA14_10820		-0.918054	0.000327398	-0.442364	0.103888
PA14_10830		0.625825	0.000102917	0.0815703	0.659251
PA14_10840		0.119436	0.677548	0.145222	0.613522
PA14_10850		-1.10095	0.000708049	-1.02339	0.00149924
PA14_10870		0.62604	0.268182	0.161938	0.821621
PA14_10890		-0.295586	0.789896	-0.425832	0.667744
PA14_10900		-0.239687	0.820243	0.255272	0.75368
PA14_10910		-0.867943	0.0468322	-0.401056	0.352487
PA14_10920		0.00553546	0.995628	0.301843	0.746626
PA14_10940		-0.655953	0.0230594	0.118731	0.592617
PA14_10950		-1.09313	0.0420773	0.733045	0.102153
PA14_10960		-0.0304606	0.955016	0.486307	0.253867
PA14_10970		-0.0945037	0.89136	-0.0182532	0.981688
PA14_10980		-0.805764	0.0156866	-0.278743	0.260121
PA14_10990	hpaC	0.14918	0.823749	0.0656923	0.924355
PA14_11000	hpaA	-0.305488	0.506654	0.441831	0.109654
PA14_11010		1.25003	0.0106984	1.56432	8.44878e-06
PA14_11020		0.552675	0.543629	0.0898763	0.923613
PA14_11030		0.0872885	0.900917	1.07848	0.0290052
PA14_11050		0.435178	0.51296	1.53838	0.00386477
PA14_11060	cupB1	0.923708	0.000634658	1.64648	1.24328e-05
PA14_11070	cupB2	0.450314	0.389598	1.07649	0.0697187
PA14_11080	cupB3	-0.415417	0.368823	0.339006	0.505211
PA14_11090	cupB4	-0.323365	0.69903	-0.417514	0.629053
PA14_11100	cupB5	0.469945	0.0367825	0.330505	0.373337
PA14_11110	cupB6	0.321105	0.422808	0.517673	0.0777822
PA14_11120		-0.754256	0.0210043	0.931064	0.0436477
PA14_11130		0.133874	0.676684	0.0994493	0.774944
PA14_11140		0.944513	0.00553388	1.21122	7.78099e-07
PA14_11150		0.894102	0.0621661	0.37147	0.539639
PA14_11160		0.395152	0.155749	0.522291	0.0427361
PA14_11170		0.0917564	0.581608	0.414762	0.00389769
PA14_11180		-0.163729	0.626675	0.22572	0.615538
PA14_11190		-0.331838	0.358966	-0.0606635	0.885322
PA14_11210		0.312387	0.458726	0.0763833	0.888659
PA14_11230		0.051604	0.965881	1.64644	0.0236845
PA14_11240		0.502563	0.11488	0.957662	0.000878626
PA14_11250		-0.461722	0.00402026	0.0126769	0.944843
PA14_11260		-0.559109	0.00139079	0.0706728	0.716204
PA14_11270	oprG	-1.76878	2.7917e-05	-1.95395	0.00402058
PA14_11280		-0.7261	0.00253859	-0.0686982	0.80042
PA14_11290		-1.18033	2.04079e-05	-0.610862	6.12848e-05
PA14_11310		-0.799334	0.0162612	-0.302757	0.315977
PA14_11320		-0.426364	0.398285	-0.0228127	0.965122
PA14_11330		-1.0963	0.000381227	-0.629082	0.0345036
PA14_11340		2.02556	9.52839e-68	1.24537	1.53445e-06
PA14_11350		0.710752	7.07227e-06	0.20611	0.352377
PA14_11370		0.956957	8.64573e-10	0.641032	0.000216623
PA14_11380	nrdR	0.140216	0.410675	0.27878	0.0281189
PA14_11400	ribD	0.0863583	0.369798	0.043153	0.674654
PA14_11410	ribC	-1.14956	4.27032e-31	-0.68909	3.44794e-10
PA14_11420	ribB	-1.02993	0.000407989	-0.548767	0.0674808
PA14_11430	ribH	-0.0544399	0.819556	-0.193809	0.41587
PA14_11450	nusB	-0.0419974	0.853936	-0.238311	0.292391
PA14_11460	thiL	-0.561842	0.000352522	-0.760031	0.000116666
PA14_11470	pgpA	-0.89309	1.62192e-06	-1.02291	2.03972e-10
PA14_11480		-1.04299	1.01182e-05	-1.16958	4.4481e-10
PA14_11490		-1.27779	8.1446e-07	-1.44571	6.66261e-10
PA14_11510	ribA	-0.224566	0.111711	-0.328792	0.0290052
PA14_11520		-0.541389	0.000290997	-0.522675	0.00149403
PA14_11530		-1.26042	2.30086e-10	-1.25944	9.30769e-22
PA14_11550	dxs	-0.147599	0.271618	-0.0916955	0.473047
PA14_11560	ispA	0.114051	0.596464	0.520959	0.00582206
PA14_11570	xseB	0.277263	0.257507	0.62967	0.000653249
PA14_11580		-0.348649	0.288276	0.00937838	0.984412
PA14_11590		-0.184626	0.768204	0.633885	0.107151
PA14_11600		0.428841	0.326258	0.492365	0.296773
PA14_11610		0.454807	0.533504	0.493856	0.506904
PA14_11620		0.680648	0.300516	0.774611	0.204407
PA14_11630		-0.31117	0.314725	0.155932	0.640467
PA14_11650		0.262683	0.0249748	0.671731	0.000113508
PA14_11660	aqpZ	-0.310618	0.373635	-0.709251	0.00649602
PA14_11670		0.471157	0.4758	0.204059	0.774035
PA14_11680		0.471532	0.000449585	0.405606	0.00560239
PA14_11690	ppa	1.39604	3.00991e-10	1.13761	4.36585e-06
PA14_11700		0.347808	0.049785	-0.421684	0.0160307
PA14_11720		0.484176	0.132595	-0.276897	0.346642
PA14_11730		0.193618	0.422809	0.290493	0.292017
PA14_11740		-0.145515	0.711027	-0.144516	0.720365
PA14_11750		-0.0617441	0.892747	0.0657998	0.884992
PA14_11760		-0.650822	0.00816305	0.717958	0.00839838
PA14_11770	eutB	-0.861847	2.29321e-05	0.630603	0.0030105
PA14_11790		-1.72987	1.40774e-05	0.878597	0.00476686
PA14_11810		-1.77112	1.82127e-25	1.57896	4.86249e-07
PA14_11830		-1.38988	2.51371e-07	0.47068	0.0498301
PA14_11845	mpl	0.484045	0.0652923	-0.283922	0.0298249
PA14_11860		0.305669	0.253976	-0.341955	0.0450624
PA14_11880		0.121833	0.581783	-0.445497	0.0745683
PA14_11890		1.37999	9.79081e-05	-0.119446	0.720863
PA14_11900		0.0177585	0.947396	-0.455381	0.0206564
PA14_11910		-0.0955385	0.671786	0.829802	2.10983e-05
PA14_11920		0.403794	0.0447844	0.379857	0.0818279
PA14_11930		0.0550186	0.842137	0.152618	0.572803
PA14_11940		0.191954	0.20577	0.346775	0.0100462
PA14_11960		-0.641999	2.92488e-06	-0.896316	8.19632e-08
PA14_11970		-0.402942	0.159237	-0.753924	0.00362905
PA14_11980		0.353356	0.317483	0.0910738	0.795154
PA14_11990		-0.369384	0.413968	-0.615414	0.186544
PA14_12010	proA	2.11336	0.0296632	1.23302	0.0294959
PA14_12020	nadD	-0.218175	0.130745	-0.580588	0.0121503
PA14_12030		-0.189767	0.060864	-0.363883	0.0561676
PA14_12050		-0.385209	0.0114517	-0.651207	0.000364589
PA14_12060	pbpA	-0.390928	0.0230044	-0.677633	2.73248e-05
PA14_12070	rodA	-0.304596	0.0526478	-0.408428	0.0385073
PA14_12080	sltB1	0.207908	0.126974	-0.340487	0.0016413
PA14_12090		0.184195	0.0803857	-0.143775	0.182728
PA14_12100	dacC	0.389013	0.001783	0.2861	0.0266927
PA14_12110		-0.0481914	0.778465	-0.078814	0.564413
PA14_12120	lipB	-0.496069	0.0007791	-0.307457	0.0555025
PA14_12130	lis	-0.356293	0.00309941	-0.1958	0.0941869
PA14_12140		0.519838	0.0327782	1.02756	1.44035e-07
PA14_12150		-0.3076	0.336543	-0.0798232	0.823209
PA14_12160		0.281351	0.157782	-0.0800308	0.650388
PA14_12170		0.14647	0.904944	-0.16375	0.893624
PA14_12180		0.152769	0.600844	-0.163425	0.607783
PA14_12200	holA	0.17682	0.209235	0.20996	0.0429373
PA14_12210		0.0485374	0.797384	-0.0290388	0.875119
PA14_12230	leuS	-0.0799594	0.327403	-0.130411	0.139595
PA14_12260		-0.387821	0.415388	-0.125708	0.819658
PA14_12270		-0.136605	0.508141	-0.0926944	0.647585
PA14_12280	lnt	0.587156	3.73937e-07	0.624706	1.6326e-09
PA14_12300		-0.785252	0.00409594	-0.943304	5.30965e-11
PA14_12310		-0.909947	0.00160559	-0.841503	3.81503e-15
PA14_12330		-0.643775	0.00191951	-0.518047	7.70592e-12
PA14_12350		0.353125	0.205922	0.340347	0.311321
PA14_12360		0.0229088	0.966158	0.162999	0.796507
PA14_12370		-0.622492	0.0308197	-0.581637	0.0430114
PA14_12390	hemL	0.47709	0.000141902	0.404535	0.000323642
PA14_12400	thiE	-0.0377839	0.852325	-0.120129	0.438544
PA14_12410	thiD	0.290765	0.0673625	0.279364	0.0980854
PA14_12440		-1.27461	0.000415525	-1.43778	4.64854e-05
PA14_12450		-0.599839	0.00591074	-1.10202	0.000209403
PA14_12470		-0.712257	0.10804	-1.01983	0.0315326
PA14_12490		-0.380451	0.196123	-0.343683	0.271318
PA14_12530		0.041929	0.929912	0.00194219	0.997087
PA14_12540		0.286179	0.288276	0.673753	0.00308558
PA14_12550		-1.34581	9.35266e-06	-0.877541	0.000514036
PA14_12560		-0.355362	0.0899234	-0.397164	0.030363
PA14_12570		0.577146	0.000175663	0.676386	4.46707e-05
PA14_12590		-0.507651	0.175611	-0.655296	0.0580341
PA14_12610		0.787461	0.000318715	0.159322	0.617667
PA14_12620		2.50031	7.4923e-26	0.708689	0.000320758
PA14_12630		0.0304281	0.86676	-0.08733	0.623617
PA14_12640		-1.51182	0.0261512	0.0595359	0.90719
PA14_12650		-0.972865	0.0266782	-0.153041	0.774788
PA14_12670		0.293955	0.102212	0.398865	0.0317505
PA14_12680		-0.489161	0.270065	-0.327187	0.486091
PA14_12690		-0.101071	0.754244	0.222742	0.391876
PA14_12700		0.234931	0.449135	0.442411	0.0829961
PA14_12710		-0.444816	0.0788741	-0.00124215	0.997301
PA14_12730		0.163698	0.625879	0.43892	0.0968665
PA14_12740		3.88871	2.9133e-43	2.00112	5.22584e-08
PA14_12750		1.28643	2.68079e-08	0.072131	0.849346
PA14_12760		0.0990641	0.326892	-0.0866118	0.559499
PA14_12770		-0.307737	0.0125175	-0.308799	0.12128
PA14_12780		-1.00027	2.46714e-07	-1.04938	9.80617e-14
PA14_12810		-0.515319	0.00330705	-0.269764	0.241397
PA14_12820		-0.844894	1.52795e-05	-0.771292	5.35082e-06
PA14_12840		1.42097	0.000692918	-1.26205	0.00132688
PA14_12850		0.345076	0.367163	-0.801173	0.0103927
PA14_12860		-0.178161	0.586791	-1.20143	9.99708e-07
PA14_12870	tesB	-0.959652	5.76229e-10	-0.6232	3.04238e-05
PA14_12890		-0.796275	0.000197001	-0.458436	0.0262704
PA14_12900		0.928644	1.49939e-07	-0.0926758	0.347068
PA14_12910		-1.21567	0.00253859	-0.46292	0.128639
PA14_12920		-1.14809	0.0334054	-0.999656	0.0271182
PA14_12940		-1.66668	4.50361e-06	-1.61691	5.87798e-05
PA14_12960		-1.5485	0.00049843	-1.31106	0.00606867
PA14_12970	tauD	-1.15585	0.0591978	-1.4999	0.0095476
PA14_12980		-0.977521	2.70496e-08	0.550247	0.000607544
PA14_12990		-0.812101	0.0102917	-0.901243	1.50681e-17
PA14_13000		-0.341267	0.420161	-0.302477	0.550139
PA14_13010		0.0521948	0.894053	0.0123077	0.981688
PA14_13030	cioA	1.02427	0.182286	-1.44681	0.0467051
PA14_13040	cioB	0.78836	0.27427	-1.16186	0.0818782
PA14_13050		0.887293	0.226435	-0.897842	0.235027
PA14_13060		0.28824	0.254875	0.369094	0.125357
PA14_13070		-0.0263762	0.956265	0.270078	0.531869
PA14_13090		1.5825	3.44829e-06	0.527236	0.000138397
PA14_13110		0.15895	0.739507	0.882561	0.0114641
PA14_13130		-0.821505	0.032241	2.45042	2.05599e-27
PA14_13140		-0.421806	0.0898697	2.00842	3.24527e-22
PA14_13150		-0.661041	0.00191159	0.951485	1.155e-06
PA14_13170		-1.68639	0.000815516	-1.97537	0.00150148
PA14_13190		-1.9404	0.000547605	-1.39635	0.018972
PA14_13200		-1.20643	4.44118e-09	-0.955927	1.04419e-06
PA14_13210		1.19243	0.0204738	-0.99338	0.18644
PA14_13220		-0.17735	0.762184	0.0886118	0.893164
PA14_13230	moaC	-1.38673	0.01194	-1.50202	0.00574041
PA14_13240	moaD	-1.19734	0.0489348	-1.43711	0.0141881
PA14_13250	moaE	-1.76751	0.000598046	-1.63848	0.0013572
PA14_13260	moaB1	-4.04925	1.00072e-10	-4.58129	6.90842e-17
PA14_13280	moeA1	-3.54149	2.47942e-07	-5.15809	3.83015e-19
PA14_13290		-2.17741	0.000648202	-3.78857	3.21092e-21
PA14_13300		-1.9795	0.00217924	-4.00831	5.74441e-25
PA14_13320		-2.1865	0.000432372	-4.04688	2.70283e-20
PA14_13330		-1.96118	0.000265372	-2.92496	9.27066e-25
PA14_13340		-0.452898	0.406152	-0.368282	0.452193
PA14_13350		-0.713857	2.19839e-07	-1.82988	5.78083e-63
PA14_13360		-0.71035	3.23368e-07	-1.81622	4.37017e-87
PA14_13370		-0.709252	5.89623e-10	-1.62402	3.35431e-26
PA14_13380		-0.634886	3.1653e-05	-1.45135	7.90148e-13
PA14_13390		-0.376093	0.072702	-1.10199	3.04651e-18
PA14_13410	prfC	0.325016	0.0471589	0.302681	0.163609
PA14_13420		1.33446	0.00912823	-1.0977	0.0190253
PA14_13430	fecA	0.235863	0.546547	0.508356	0.233498
PA14_13450		1.6289	2.5755e-06	1.40698	0.000102646
PA14_13460		1.25218	0.0027048	1.38558	4.18707e-05
PA14_13470		-0.0786367	0.756798	0.223662	0.281612
PA14_13490		-1.08939	0.00780359	-0.869999	0.0212349
PA14_13500		0.208301	0.382009	0.856232	3.81452e-06
PA14_13510		-0.031758	0.871814	1.05741	0.000130341
PA14_13520		0.454359	0.300019	0.287937	0.427637
PA14_13530		0.0656338	0.914705	-0.109952	0.812041
PA14_13560		0.247208	0.617325	0.0608707	0.884992
PA14_13580		1.31615	0.0641684	-0.661833	0.377914
PA14_13590		1.47906	0.021882	-1.18116	0.0656575
PA14_13600		1.7846	0.00442269	-0.99991	0.140441
PA14_13610		2.03683	0.000602946	-1.17994	0.0829506
PA14_13620	nhaP	0.218819	0.33516	-0.25029	0.28994
PA14_13630		2.10981	1.28482e-14	0.49869	0.0739434
PA14_13650		0.34475	0.0229485	0.711658	1.59796e-06
PA14_13660	tpbA	1.49264	0.00124129	0.847908	0.0922258
PA14_13670		-1.10183	0.00447505	-0.705681	0.062066
PA14_13680		-0.457869	0.0292011	-0.304895	0.0278817
PA14_13690		-0.810423	0.00439858	-0.88389	0.00248818
PA14_13710		-0.782144	0.0078341	-0.810604	0.00423115
PA14_13720		-1.47593	0.0138545	-2.35162	0.000111212
PA14_13730	narL	-1.88846	3.64997e-08	-1.73674	1.93775e-06
PA14_13740	narX	-0.952735	0.0144208	-0.866486	0.0599226
PA14_13750	narK1	-5.07658	8.25796e-29	-6.2049	4.96536e-147
PA14_13770	narK2	-4.38311	5.0282e-24	-5.89018	2.71876e-143
PA14_13780	narG	-2.35245	7.5448e-05	-4.55344	1.05152e-19
PA14_13800	narH	-0.467379	0.666978	-2.88798	0.000747363
PA14_13810	narJ	-0.0314688	0.978122	-3.01549	0.000431711
PA14_13830	narI	0.337034	0.763202	-2.9222	0.000584653
PA14_13840		0.643413	0.53838	-2.71734	0.00142547
PA14_13850	moaA	0.615765	0.551699	-3.12124	2.15225e-05
PA14_13860		0.804986	0.00290294	0.46521	0.124975
PA14_13870		1.20752	3.83941e-05	0.739648	0.0503305
PA14_13880		-1.02402	0.289761	-0.0645934	0.949106
PA14_13890		-0.793318	0.044654	-0.603648	0.112392
PA14_13920		0.352139	0.715477	1.30666	0.0485979
PA14_13940		1.04427	3.40821e-08	1.03346	0.0011559
PA14_13950		0.904056	0.00770372	1.07298	0.0735899
PA14_13960		-2.51965	0.00413291	-2.47933	0.00424715
PA14_13970		-2.22045	0.00225759	-2.06666	0.000822902
PA14_13990		-0.887119	5.1468e-05	-0.216173	0.392589
PA14_14000		-0.00610597	0.977316	0.242194	0.159603
PA14_14010		0.0173375	0.946928	0.241257	0.359842
PA14_14020		0.0380455	0.889139	0.262051	0.243524
PA14_14040	rhl	-0.151736	0.491816	-0.0796584	0.659398
PA14_14060		-0.430882	0.187537	0.59204	0.0387695
PA14_14080		-1.17839	0.000674908	-0.924773	0.0489671
PA14_14100		-0.712551	0.00281547	0.252325	0.286248
PA14_14110	pcs	0.633751	0.0272175	-0.673837	0.0112285
PA14_14130		0.209542	0.486745	-0.87103	0.000595026
PA14_14140		-0.046323	0.803395	-0.163715	0.310927
PA14_14150		0.227411	0.274315	0.141592	0.591369
PA14_14160		-0.0813893	0.673026	-0.100295	0.63868
PA14_14170		-0.575553	0.00672014	-0.520576	0.0201549
PA14_14200		-0.718118	4.50292e-06	-0.639823	0.00409101
PA14_14210		0.135594	0.683107	-1.23804	3.22709e-37
PA14_14220		0.198715	0.147449	0.358323	0.0372418
PA14_14230		0.254607	0.131459	0.499527	0.0152629
PA14_14250		0.248119	0.299334	0.617974	0.00325984
PA14_14270		-0.70965	0.0630147	-0.285426	0.514478
PA14_14280		0.180287	0.600895	0.566192	0.00450478
PA14_14290		-0.240648	0.552466	0.340674	0.357006
PA14_14300		1.82876	2.33629e-06	1.86271	3.94277e-07
PA14_14310		1.41169	1.83675e-05	1.27086	0.000219783
PA14_14320		0.984349	0.00979942	0.858613	0.0386692
PA14_14330		-1.10982	0.0178932	-0.55395	0.303267
PA14_14340		-1.6948	5.56692e-06	-1.89366	3.75385e-07
PA14_14360		-3.53224	3.9237e-170	-3.15367	6.31638e-20
PA14_14370		-1.42815	0.00747474	0.449159	0.356067
PA14_14380		-1.84065	6.28204e-05	0.458814	0.325183
PA14_14390		-0.940491	7.44227e-05	0.686726	0.00140429
PA14_14400		-0.563099	0.575349	0.273556	0.773675
PA14_14420		-0.529587	0.22717	-0.716021	0.0583204
PA14_14430		-0.0726204	0.822383	0.557663	0.170745
PA14_14440	valS	0.450999	3.54017e-06	0.425867	0.00343624
PA14_14450		0.0674943	0.869707	0.264108	0.215404
PA14_14460	holC	0.196901	0.29505	0.246596	0.240823
PA14_14470	pepA	0.35347	0.0561513	0.412945	0.0132844
PA14_14480		-0.0303556	0.938429	-0.241398	0.473235
PA14_14490		0.118741	0.752116	0.22071	0.536389
PA14_14500		0.141605	0.326859	-0.419233	5.43257e-05
PA14_14510		-0.0600349	0.792715	-0.493405	6.58358e-07
PA14_14520		0.572329	0.00128566	0.124389	0.634881
PA14_14530		-0.424304	0.0581973	-0.345539	0.116169
PA14_14540		0.324843	0.220176	0.180758	0.569051
PA14_14550		1.05363	8.91219e-06	1.22426	1.16293e-16
PA14_14560		-1.89669	1.71907e-05	-1.8741	0.00035681
PA14_14570		-0.400054	0.326217	-0.399349	0.473751
PA14_14590	queA	-0.481051	0.0187071	-0.479542	0.0120555
PA14_14600	tgt	-0.288006	0.12213	-0.388597	0.0827265
PA14_14610	yajC	-0.181263	0.560846	-0.135597	0.75309
PA14_14630	secD	-0.405029	0.0513762	-0.319014	0.173168
PA14_14650	secF	-0.49658	0.0434222	-0.462353	0.0614915
PA14_14660		0.846976	0.088484	-1.34869	0.00318398
PA14_14680		0.0832784	0.849424	-0.0317523	0.95217
PA14_14690		-0.214938	0.0644567	-0.0902702	0.777519
PA14_14700	cysE	-0.149544	0.333544	-0.0979031	0.67117
PA14_14710		-0.356506	0.111931	-0.519172	0.0230658
PA14_14730	iscS	-0.630212	0.222203	-0.817529	0.0981393
PA14_14740		-0.950291	0.105097	-1.12831	0.0485968
PA14_14750		-1.09002	0.0567971	-1.17303	0.0397127
PA14_14770	hscB	-1.03796	0.0442439	-1.2245	0.015421
PA14_14780	hscA	-1.36496	0.00619286	-1.6007	0.00104449
PA14_14800	fdx2	-1.25197	0.0133292	-1.49133	0.00250735
PA14_14810		-1.30179	0.0100105	-1.63777	0.000757928
PA14_14820	ndk	0.231053	0.0741451	-0.188977	0.400009
PA14_14830		-0.146348	0.421869	-0.504014	0.00989964
PA14_14850	pilF	-0.223509	0.0481682	-0.503346	0.000762151
PA14_14860		0.00817359	0.977316	-0.294222	0.202793
PA14_14880	ispG	-0.105252	0.596606	-0.348315	0.0271182
PA14_14890	hisS	-0.404649	0.0453543	-0.699023	0.000196673
PA14_14900		-0.237821	0.0336345	-0.341813	0.00159924
PA14_14910		-0.41991	0.00226821	-0.572541	9.9024e-16
PA14_14930	engA	-0.949718	1.25096e-22	-0.879715	2.20753e-12
PA14_14940		0.208627	0.0615162	0.533438	1.05969e-05
PA14_14960		0.256354	0.0656929	0.667415	3.1829e-05
PA14_14975		1.74006	0.000290506	-0.138796	0.651259
PA14_14990		2.59928	3.62383e-08	-0.222796	0.707855
PA14_15000		0.943326	2.82406e-05	0.0361167	0.888486
PA14_15020		0.486869	0.00169179	0.0236166	0.903632
PA14_15030	leuA	-0.281763	0.182714	0.253904	0.300361
PA14_15050		-0.433805	0.396243	-1.44377	0.0014685
PA14_15070	oprC	0.417219	0.535336	-0.702609	0.260121
PA14_15080		0.261517	0.728733	-0.689736	0.299039
PA14_15090		2.47173	1.86473e-17	-0.102683	0.835019
PA14_15100		1.24182	2.16265e-10	0.664859	0.000213362
PA14_15110		0.00861553	0.977316	-0.413496	0.251234
PA14_15120		-0.221823	0.251521	-0.834617	0.0349104
PA14_15130		-0.645622	1.96941e-05	-1.0474	0.000271934
PA14_15140		0.64384	0.134665	0.779577	0.0279743
PA14_15150		0.920681	6.98306e-06	0.807786	2.6009e-07
PA14_15160		-1.01707	7.35002e-05	0.729721	0.00158307
PA14_15180		-1.34699	0.0007791	0.861579	0.00513087
PA14_15190		-0.681991	0.405862	1.39573	0.0265685
PA14_15200		-0.211137	0.377516	1.71722	1.5611e-23
PA14_15210		-0.335052	0.0437842	-0.331186	0.104402
PA14_15230	xseA	-0.0812703	0.615437	-0.12088	0.413295
PA14_15240		0.868605	0.0127455	0.83941	0.00467157
PA14_15250		1.22822	0.0231655	0.800203	0.152802
PA14_15260		-1.19248	0.0661674	-0.365173	0.591131
PA14_15270		0.566188	0.559792	-0.635817	0.568334
PA14_15280		-0.190854	0.874172	-0.217001	0.847059
PA14_15290		-0.408855	0.333544	-0.152751	0.740197
PA14_15310	guaB	0.417446	0.00676099	0.179068	0.456371
PA14_15340	guaA	0.115685	0.341816	-0.169214	0.337726
PA14_15350		0.702819	0.0206141	0.577475	0.0745811
PA14_15360		0.590891	0.00328364	0.636555	0.000119493
PA14_15370		-0.824155	0.299343	0.00270172	0.996984
PA14_15380	repA	-0.441699	0.221634	-0.16817	0.643606
PA14_15400		-0.257931	0.417625	-0.150684	0.615191
PA14_15430		-0.0658248	0.811823	-0.156556	0.553749
PA14_15435		0.154636	0.487084	0.559976	0.00180176
PA14_15445	merE	0.144652	0.72049	0.142843	0.75309
PA14_15450	merD	0.485385	0.0950947	0.505592	0.124658
PA14_15460	merA	0.514091	0.00135076	0.639104	4.16087e-06
PA14_15470	merP	0.624528	0.0216179	0.716933	0.00266859
PA14_15475	merT	0.642142	0.0571223	0.497256	0.219547
PA14_15480	merR	1.03855	0.00389253	1.14941	0.00111661
PA14_15490		-0.540292	0.265134	-0.381486	0.385308
PA14_15500		-0.695096	0.0259365	-0.350533	0.269064
PA14_15510	traJ	-0.301939	0.291105	-0.583044	0.0490311
PA14_15520	trbJ	-1.84207	5.76722e-16	-1.75169	1.40328e-15
PA14_15530		-2.80416	4.47712e-08	-2.23493	3.95962e-06
PA14_15540		-1.12146	1.34685e-07	-0.961612	0.000245635
PA14_15560		-0.272655	0.300019	-0.237486	0.428847
PA14_15570		0.21465	0.165503	-0.0555327	0.788273
PA14_15580		0.188329	0.139804	-0.0373367	0.857347
PA14_15590		0.29371	0.0156963	-0.133715	0.282792
PA14_15600		0.0410879	0.821735	-0.323542	0.00504442
PA14_15610		-0.281106	0.0340949	-0.227286	0.0487388
PA14_15620		0.131627	0.782529	-0.917764	0.0501218
PA14_15630		0.351198	0.318452	0.0557516	0.902012
PA14_15650		0.240917	0.259392	0.380484	0.128209
PA14_15660		0.462479	0.128333	0.443175	0.0980854
PA14_15670		-0.0483546	0.842483	-0.296282	0.0821498
PA14_15680		-0.285052	0.230982	-0.632381	0.0126139
PA14_15700		0.258145	0.622235	0.963693	0.0345731
PA14_15710		-0.48338	0.00905196	-0.0856308	0.801656
PA14_15720		0.213604	0.265987	0.13262	0.606868
PA14_15740	purL	0.131777	0.146736	-0.159979	0.0688596
PA14_15750		-0.426691	0.145407	-0.866022	0.00411179
PA14_15770		0.375401	0.236019	-0.970232	0.000273453
PA14_15780		-0.867926	0.00763355	0.129842	0.689737
PA14_15790		-0.583156	0.00553988	0.303923	0.0378829
PA14_15810		-0.637089	0.0109152	0.536556	0.00706491
PA14_15820		-0.606597	0.11839	0.726222	9.33439e-05
PA14_15830		-1.09876	0.0089844	0.186001	0.481265
PA14_15840		-0.0708669	0.657213	-0.104906	0.458754
PA14_15850		-0.167513	0.562547	-0.142778	0.628419
PA14_15860		-1.00111	0.000234135	-0.540535	0.0379973
PA14_15870		-0.901072	2.66174e-06	-0.317269	0.150965
PA14_15880		-1.25947	7.17008e-05	-0.7684	0.00381225
PA14_15890	purT	-1.11481	1.2624e-11	-0.691662	0.014301
PA14_15910		-1.31118	1.07025e-16	-0.974948	5.36885e-10
PA14_15920		-2.12301	1.29048e-10	-1.61106	5.39759e-08
PA14_15930		-0.753859	0.00605672	-0.582693	0.03598
PA14_15940		-0.220935	0.416921	-0.12138	0.629775
PA14_15960	ffh	0.262006	0.138735	0.0136258	0.950666
PA14_15970	rpsP	-0.0148564	0.964685	-0.126612	0.768877
PA14_15980	rimM	-0.0940569	0.74794	-0.177225	0.647666
PA14_15990	trmD	-0.124701	0.507002	-0.253205	0.463684
PA14_16000	rplS	0.176108	0.451188	-0.157476	0.508095
PA14_16010		-0.441261	0.0180882	-0.916415	1.55101e-05
PA14_16020		0.223131	0.714704	-0.363019	0.482699
PA14_16030		1.9774	0.00110636	-0.5763	0.297128
PA14_16040	xerD	-0.476247	0.0234698	-0.171855	0.349689
PA14_16050	dsbC	-0.28773	0.138095	-0.336521	0.0668661
PA14_16070	hom	0.103666	0.670045	0.111674	0.536102
PA14_16090	thrC	0.330434	0.149246	0.295944	0.117949
PA14_16100		-1.3302	0.0055784	-0.916759	0.104741
PA14_16110		2.18621	1.69404e-08	0.178308	0.65547
PA14_16130		0.237757	0.212127	0.105418	0.614557
PA14_16140		1.03614	0.00327568	-0.123089	0.722748
PA14_16150		1.01685	0.00320373	-0.185365	0.547691
PA14_16160		0.67237	0.0690687	-1.07811	0.000299299
PA14_16180		0.790924	0.036182	-1.15019	0.000227963
PA14_16190		0.354487	0.442621	-1.44413	6.39549e-05
PA14_16200		-0.170472	0.746342	-1.58397	0.000105572
PA14_16210		-0.369315	0.273745	-0.356881	0.336471
PA14_16220	recJ	-0.536657	1.7928e-05	-0.364326	0.0627378
PA14_16250	lasB	0.126984	0.582009	1.77358	7.20406e-49
PA14_16260		-0.345274	0.190274	0.790612	0.00082928
PA14_16270		-0.0747651	0.836493	-1.2322	3.50877e-16
PA14_16280		-1.09234	5.58129e-05	-1.36404	1.11051e-10
PA14_16290		-1.05666	0.0118394	-2.01945	5.84689e-07
PA14_16300		-1.11382	0.0631672	-2.37285	1.94929e-07
PA14_16310		-1.67486	3.38643e-11	-1.72102	6.80178e-06
PA14_16320		0.644402	0.000331661	0.729105	2.85472e-05
PA14_16330		0.26334	0.443759	-1.32145	5.26835e-21
PA14_16340		0.542681	0.000279749	-0.466459	0.016054
PA14_16350		0.647035	0.0979797	0.734124	0.0664555
PA14_16360		0.463012	0.0283033	0.675412	0.0456621
PA14_16370		2.3917	6.69139e-06	0.144206	0.815419
PA14_16380		1.02122	5.7058e-10	1.10935	1.41843e-07
PA14_16390		-0.205562	0.382539	-0.0587137	0.847059
PA14_16410		-0.118592	0.864976	-0.00338615	0.996236
PA14_16430	wspA	-0.743892	2.70284e-21	-0.790035	1.19393e-07
PA14_16440		-0.770188	1.04797e-05	-0.713974	8.77713e-05
PA14_16450	wspC	-0.715768	1.82464e-05	-0.821327	2.78834e-10
PA14_16460	wspD	-0.600215	0.000191903	-0.586356	0.00471799
PA14_16470		-0.781386	4.26566e-20	-0.754779	4.41894e-17
PA14_16480	wspF	-0.467373	4.73793e-05	-0.3721	0.00560239
PA14_16500	wspR	-0.563413	4.72205e-09	-0.484863	9.38369e-06
PA14_16510		0.351369	0.0176295	0.22691	0.306313
PA14_16530	lysS	0.617814	2.57469e-07	0.499842	0.00928977
PA14_16550		0.29672	0.128705	0.456922	0.00763983
PA14_16560		0.038605	0.797903	0.289466	0.0776127
PA14_16580		-0.234636	0.209394	0.177542	0.585005
PA14_16590		-0.399499	0.00518261	-0.209573	0.370297
PA14_16600		-0.646021	2.2493e-06	-0.422296	0.0266131
PA14_16610		-0.510153	0.00303162	-0.239941	0.147125
PA14_16620		-0.898138	5.21798e-09	-0.448891	0.0308832
PA14_16630		1.82148	0.0120407	0.211025	0.811497
PA14_16640		1.84999	0.00977865	0.0862587	0.92737
PA14_16660		0.641541	0.100078	0.0671105	0.863504
PA14_16670		0.635128	0.0839685	-0.190988	0.678492
PA14_16680		-0.815061	0.157963	0.0528583	0.949106
PA14_16690	ppc	0.0915483	0.570485	0.34741	0.178201
PA14_16700	adk	0.153507	0.250585	0.18807	0.223418
PA14_16710		-0.302821	0.41124	-0.344106	0.333971
PA14_16720	pemA	-0.41396	0.234153	-0.201022	0.531573
PA14_16730		-0.418604	0.100182	-0.220518	0.406753
PA14_16740		-0.393512	0.0854594	-0.0807896	0.771376
PA14_16750		-0.317278	0.313239	0.0374092	0.914003
PA14_16770		0.279224	0.257795	0.0959003	0.76998
PA14_16780		0.37577	0.0275867	-0.26752	0.108806
PA14_16790		-2.15423	5.57991e-09	-2.46114	2.81765e-44
PA14_16800		-2.93373	1.40203e-14	-3.43813	4.9564e-38
PA14_16820		-2.86581	2.21039e-35	-3.15525	2.21879e-17
PA14_16830		0.163762	0.329121	-0.0109526	0.94157
PA14_16840		1.0129	0.000724508	0.10195	0.556976
PA14_16860	plsB	0.529812	8.36706e-09	0.446312	1.20071e-07
PA14_16870		2.33093	1.79481e-19	1.1652	4.66134e-14
PA14_16880		2.48745	1.36398e-18	1.86028	2.54553e-14
PA14_16890		2.33817	2.45768e-16	1.5188	2.64151e-14
PA14_16910		1.97218	7.80093e-08	0.972219	0.00109945
PA14_16920		-1.27655	2.07859e-07	-0.913647	1.98167e-05
PA14_16930		-0.97537	1.01176e-13	-0.914139	8.05945e-19
PA14_16950	dapD	-0.248928	0.189106	-0.409203	0.0147238
PA14_16960		-0.00141176	0.995169	-0.185522	0.410108
PA14_16970		0.146291	0.353026	-0.0101548	0.954764
PA14_16980		0.07971	0.722898	-0.026025	0.921233
PA14_16990		-0.481706	0.302838	-0.315059	0.526936
PA14_17000		-1.14353	0.145118	-1.40337	0.0589213
PA14_17010		-1.25883	1.1609e-08	-0.701231	0.00542788
PA14_17030		-0.51461	0.0163704	-0.442728	0.0397394
PA14_17040	glnD	-1.0177	1.6505e-13	-1.06592	7.93305e-25
PA14_17050	map	-0.0257013	0.903238	-0.132749	0.26204
PA14_17060	rpsB	0.145081	0.584509	-0.140022	0.716204
PA14_17070	tsf	0.355273	0.00837108	-0.0219439	0.949106
PA14_17080	pyrH	0.342089	0.0500082	0.14766	0.634804
PA14_17100	frr	0.365177	0.0711721	0.153764	0.412191
PA14_17110	uppS	0.118924	0.456694	-0.20905	0.338785
PA14_17120	cdsA	-0.191191	0.273877	-0.53633	0.040399
PA14_17130	dxr	-0.279321	0.0972264	-0.644728	0.00191801
PA14_17140		0.166916	0.56072	-0.471948	0.00619098
PA14_17150		-0.22673	0.342709	-0.163104	0.529092
PA14_17170		0.12916	0.45713	0.246749	0.0680372
PA14_17180	lpxD	-0.184291	0.176799	-0.0600333	0.667806
PA14_17190	fabZ	-0.640521	0.0018873	-0.254226	0.34487
PA14_17210	lpxA	-0.803122	2.01865e-05	-0.443199	0.0371869
PA14_17220	lpxB	-0.992548	1.14579e-05	-0.675821	0.00567888
PA14_17230	rnhB	-0.977095	5.87028e-06	-0.640772	0.004088
PA14_17250		-0.633142	0.00153691	-0.238602	0.468859
PA14_17260	dnaE	0.03085	0.839091	-0.0408542	0.825942
PA14_17270	accA	-0.265496	0.382492	0.316718	0.25451
PA14_17280		-0.572866	0.0467548	-0.16366	0.629222
PA14_17290	pyrG	0.1178	0.414813	-0.14197	0.0944098
PA14_17310	kdsA	0.0102447	0.970262	-0.223606	0.354748
PA14_17320	eno	0.425858	0.0614541	0.0449448	0.845751
PA14_17330		-0.0727111	0.69042	-0.360363	0.00566168
PA14_17340	ispD	-0.428357	6.50941e-06	-0.613176	6.43178e-10
PA14_17350		-1.24296	0.000176977	-1.3041	0.000152291
PA14_17370		-1.34669	1.11256e-07	-1.38642	2.16443e-07
PA14_17380	gfnR	-0.479689	0.427983	-0.163095	0.820297
PA14_17400	adhC	-0.330375	0.299743	0.00868554	0.984412
PA14_17410		-0.264198	0.146924	0.0709716	0.719682
PA14_17420	ispF	0.0714064	0.699424	-0.0411565	0.800053
PA14_17440	truD	0.0725675	0.592067	-0.17828	0.19258
PA14_17450	surE	0.17662	0.320836	0.178368	0.323253
PA14_17460	pcm	0.319708	0.0123742	0.153996	0.268645
PA14_17470		-0.288715	0.0987812	0.406454	0.0359466
PA14_17480	rpoS	-0.0214113	0.926346	1.2762	9.91033e-23
PA14_17490	fdxA	0.23201	0.220537	0.299385	0.193329
PA14_17500	mutS	0.0330929	0.846007	0.000195549	0.999126
PA14_17510		0.448772	0.0867768	-0.251126	0.405439
PA14_17520		0.112888	0.558207	0.503126	0.000141722
PA14_17530	recA	0.183473	0.218694	0.325024	0.211776
PA14_17540	recX	-0.425255	0.0223527	0.00392806	0.991626
PA14_17550		-0.685178	0.0136665	-0.181179	0.694097
PA14_17570		-2.05603	5.87683e-20	-1.3655	4.42525e-05
PA14_17580		-2.65867	1.82738e-15	-2.13671	0.000249131
PA14_17590		1.46746	1.60462e-11	0.540865	0.0736914
PA14_17600		1.68413	3.79763e-26	0.477152	0.0133819
PA14_17610	potD	0.33944	0.546814	0.219003	0.715765
PA14_17620	potC	0.374091	0.421869	0.528564	0.204113
PA14_17630	potB	0.725248	0.0652061	0.703018	0.0789089
PA14_17640	potA	0.624596	0.188246	0.433974	0.423009
PA14_17650		-0.12683	0.538533	-0.277914	0.156244
PA14_17660		0.394776	0.041683	0.668756	0.000122107
PA14_17670		0.417405	0.000378387	0.552721	2.56556e-06
PA14_17675	dgkA	0.522937	0.108099	0.472214	0.149277
PA14_17690		0.657334	0.000872033	0.435352	0.155513
PA14_17700	rpmE2	0.116609	0.804526	-0.213538	0.643791
PA14_17710	rpmJ2	0.624771	0.243163	0.377734	0.555146
PA14_17720		0.140653	0.492973	0.0172923	0.945305
PA14_17730		1.85113	4.02519e-09	-0.111408	0.846825
PA14_17740		0.469879	0.17314	0.137701	0.764484
PA14_17760		0.159122	0.754571	0.49028	0.244771
PA14_17780		0.152444	0.632842	0.0574619	0.887554
PA14_17790		-0.348991	0.217661	0.7213	0.00693307
PA14_17810		0.792162	0.0628228	0.0298342	0.949767
PA14_17820		0.209345	0.709033	0.4984	0.295485
PA14_17850		-0.0332062	0.966786	0.258863	0.753648
PA14_17860		0.192002	0.55206	-0.199217	0.56812
PA14_17880		0.706684	0.212863	0.167713	0.800116
PA14_17890		0.254486	0.473324	0.196908	0.589597
PA14_17900	metR	-1.11725	5.98609e-06	-1.31577	1.63305e-08
PA14_17910		1.10134	0.0023585	0.224905	0.623068
PA14_17920	glpM	-0.0204986	0.959961	-0.0819554	0.845765
PA14_17930	glpD	-1.75267	3.94966e-10	-1.15812	0.0162388
PA14_17940	glpR	-1.08519	0.00512597	0.0493267	0.932632
PA14_17960	glpK	-2.53883	1.55029e-31	-0.0378161	0.949106
PA14_17980	glpF	-1.98742	9.75533e-68	-0.384639	0.380442
PA14_17990		-0.812991	6.28112e-05	-0.716084	0.00023084
PA14_18010		-1.05599	1.16875e-13	-0.794724	0.00155448
PA14_18020		-1.25318	2.06368e-08	-1.37311	5.31177e-11
PA14_18040		-0.728662	0.000534657	-0.662379	0.000695932
PA14_18050		0.30507	0.11839	-0.150248	0.571301
PA14_18060		1.89399	2.13843e-27	0.343723	0.270505
PA14_18070		-0.781542	0.132137	-1.45632	0.00978765
PA14_18080		0.65051	0.0588314	0.662032	0.0456259
PA14_18090		-1.21566	1.62108e-17	-1.2257	5.76881e-18
PA14_18100		-2.5058	7.96943e-05	-1.85797	0.00510443
PA14_18110	mmsR	0.124052	0.751815	0.534944	0.111081
PA14_18120	mmsA	-0.215321	0.593474	0.564864	0.0460028
PA14_18140	mmsB	-0.282837	0.67491	1.27795	0.00760206
PA14_18150		-0.762967	0.0969831	0.792724	0.058056
PA14_18160		-0.0898336	0.717406	0.367065	0.116741
PA14_18180		-0.041914	0.917835	0.508545	0.0445889
PA14_18200		-0.0334985	0.883319	-0.103904	0.665624
PA14_18210		-1.07474	1.41606e-13	-1.0139	1.82147e-06
PA14_18230	fruR	-0.799072	7.37151e-06	-0.608156	2.0246e-06
PA14_18250	fruI	-1.77111	4.00379e-42	-0.98448	1.41639e-11
PA14_18260	fruK	-1.65693	4.79555e-70	-0.958273	4.73879e-11
PA14_18275	fruA	-1.76262	3.79733e-18	-0.982976	7.94788e-06
PA14_18300		-1.19723	0.000357769	-3.09083	7.77521e-10
PA14_18310		-1.72349	3.33765e-07	-2.96587	1.5024e-08
PA14_18320		-1.81247	5.80046e-06	-3.29516	4.3148e-30
PA14_18330	arnT	-2.16459	1.91129e-09	-3.09939	6.2249e-10
PA14_18340		-2.03751	6.97597e-10	-2.93467	4.50442e-07
PA14_18350		-2.28652	5.33523e-10	-2.81753	1.15033e-08
PA14_18360		-2.4503	6.99663e-13	-2.60953	2.03189e-05
PA14_18370		-2.1978	9.57977e-08	-2.57131	9.76009e-11
PA14_18380	algA	0.693353	0.0103042	1.27713	1.09551e-11
PA14_18410	algF	0.362602	0.360392	1.06531	9.79263e-05
PA14_18430	algJ	-0.336184	0.469817	-0.285716	0.569051
PA14_18450	algI	-0.209823	0.649869	-0.117367	0.807356
PA14_18470	algL	-0.13259	0.858601	-0.38718	0.601369
PA14_18480	algX	0.244545	0.637849	-0.12453	0.85012
PA14_18500	algG	0.353112	0.420906	-0.320092	0.588928
PA14_18510	algE	-0.211874	0.759081	0.194127	0.731642
PA14_18520	algK	0.205379	0.778973	-0.136872	0.847059
PA14_18550	alg44	0.118427	0.836493	0.425235	0.34719
PA14_18565	alg8	0.353424	0.555635	-0.20578	0.767417
PA14_18580	algD	1.55038	0.0264836	1.31987	0.0200294
PA14_18590		0.400659	0.0208067	0.573192	0.000585126
PA14_18600		-0.61712	3.29062e-06	-0.318632	0.00273751
PA14_18610	argF	2.02303	0.00373326	1.2501	0.0294288
PA14_18620		-0.167686	0.276142	-0.47762	6.86715e-05
PA14_18630		-1.75137	6.41005e-33	-0.047807	0.89273
PA14_18640		-1.0312	0.0121709	-0.515185	0.252531
PA14_18650		0.101102	0.842665	-0.420601	0.342998
PA14_18660		-0.93508	0.0401077	-1.42733	0.000826103
PA14_18670	bfrB	-2.16211	1.11637e-27	-2.57446	3.48108e-31
PA14_18680		2.05392	1.20492e-07	1.90833	1.20927e-09
PA14_18690		1.03523	2.28246e-19	1.10456	1.08668e-35
PA14_18700	rnt	-0.514538	0.0378779	-0.54808	0.0178894
PA14_18710	pyrC	-0.120568	0.497964	-0.239504	0.0644805
PA14_18720		-0.105482	0.473324	-0.074368	0.766036
PA14_18740	argG	1.34855	2.65671e-05	1.3049	0.047766
PA14_18750	gloA1	0.119499	0.517261	-0.296741	0.0639551
PA14_18760		-0.649193	0.146735	-1.23717	0.000758189
PA14_18780		-1.13865	0.0105184	-1.33048	0.00219152
PA14_18790		-1.57887	0.00402931	-1.79685	0.00198608
PA14_18800		-1.31045	0.0771075	-1.05601	0.167503
PA14_18810		-1.84132	0.00260923	-1.32418	0.015259
PA14_18820		-1.64924	0.0273026	-1.02065	0.167297
PA14_18830		-1.61281	0.00998531	-1.38675	0.0361684
PA14_18850		-1.06976	0.128333	-1.04122	0.135269
PA14_18860		-1.54255	0.0100626	-1.14081	0.0653907
PA14_18870		1.66749	8.48731e-08	1.52277	1.80457e-06
PA14_18880	nth	-0.110664	0.583087	-0.181695	0.535367
PA14_18890		-0.0469756	0.857665	-0.441876	0.0617714
PA14_18900		0.189342	0.424634	-0.17081	0.494588
PA14_18910		0.184625	0.314725	0.0154702	0.94745
PA14_18920		0.323824	0.0124043	0.0773968	0.666864
PA14_18930		0.268557	0.20597	0.0854839	0.765249
PA14_18950		0.225512	0.421869	-0.0028074	0.994511
PA14_18960	tli5a	1.32261	6.31224e-06	0.332995	0.382823
PA14_18970	pldA	0.397397	0.130495	-1.04336	1.04995e-12
PA14_18985	vgrG4b	-0.0857955	0.64859	-1.2207	4.7845e-21
PA14_19010	tsi3	-0.106475	0.838019	-2.8504	7.64718e-16
PA14_19020	tse3	-0.227946	0.585538	-2.75993	1.70713e-33
PA14_19030		-0.0606843	0.664179	-0.986465	5.26188e-21
PA14_19050	metG	0.242893	0.030302	0.235286	0.00699467
PA14_19065		0.232776	0.0450311	0.418596	4.09966e-06
PA14_19090	dcd	0.250786	0.252134	0.325087	0.190042
PA14_19100	rhlA	-0.161434	0.795467	-0.311354	0.466211
PA14_19110	rhlB	0.514175	0.358112	0.131578	0.748308
PA14_19120	rhlR	-0.118029	0.780449	0.0112122	0.981688
PA14_19130	rhlI	0.0254041	0.926346	0.0545063	0.625145
PA14_19140	pheC	-0.528477	0.00134865	-0.447512	0.00912906
PA14_19150		-0.126501	0.607366	-0.0145619	0.967696
PA14_19160		-0.0177716	0.950268	-0.234618	0.440473
PA14_19170		0.318166	0.575349	0.262779	0.673629
PA14_19190		0.2302	0.118828	0.754031	1.24464e-07
PA14_19205		0.131601	0.625558	-0.0601366	0.860528
PA14_19210		0.20663	0.121461	0.0460499	0.801532
PA14_19230		0.274675	0.10298	0.253447	0.102732
PA14_19270		0.292604	0.55845	0.564618	0.25471
PA14_19290		-0.5733	1.23798e-05	-0.59679	2.06023e-06
PA14_19310		-0.637045	0.0073387	-1.62297	0.00159785
PA14_19320		-0.27797	0.229848	0.249326	0.296983
PA14_19330		0.410243	0.356553	0.645503	0.0858338
PA14_19340		-0.18696	0.656342	0.0828694	0.738774
PA14_19350		0.776606	0.205948	-0.377286	0.623805
PA14_19360		1.01532	0.0352699	-0.561144	0.371706
PA14_19370		1.32066	0.00154873	-0.859601	0.0931636
PA14_19380		-2.73053	3.75323e-27	-2.16872	4.86838e-09
PA14_19390		-0.16595	0.366233	-0.414035	0.0209152
PA14_19400	mnmC	0.413963	0.120213	-0.0676706	0.832712
PA14_19410		-0.698306	0.0156482	-0.457627	0.141952
PA14_19430		-0.98956	0.00112319	-0.672878	0.00944086
PA14_19450		0.994399	4.58789e-05	0.346092	0.00569031
PA14_19470	mqoA	-0.828753	7.96788e-06	-0.313429	0.158296
PA14_19480		-1.17648	0.106094	-0.447854	0.569051
PA14_19490		0.460234	0.0237622	-0.264712	0.342871
PA14_19500		-0.792472	0.294807	0.224165	0.804725
PA14_19510		0.458546	0.420902	0.798343	0.166805
PA14_19520		0.377783	0.611262	0.318664	0.625339
PA14_19530		0.325686	0.634744	0.630768	0.320693
PA14_19540		0.228793	0.772441	0.0967433	0.895946
PA14_19560	ssuD	0.411853	0.583923	0.749552	0.218866
PA14_19570		-0.168063	0.752246	0.134053	0.859397
PA14_19580	ssuB	-0.188516	0.767942	0.117532	0.855299
PA14_19590		1.21784	0.0357974	0.688524	0.244011
PA14_19600		0.286968	0.0742568	0.621438	1.15483e-06
PA14_19610		0.519638	0.0101121	0.756666	7.08945e-06
PA14_19620	folX	-0.625291	0.0272101	-0.308074	0.336982
PA14_19630	folE1	-0.738406	0.00764175	-0.342484	0.259312
PA14_19640		-0.827722	0.000918241	-0.444676	0.101243
PA14_19650		1.0346	0.0986086	-1.52777	0.0101045
PA14_19660		0.786316	1.74501e-07	0.644812	1.13241e-12
PA14_19670		0.459866	0.0714418	0.934709	2.51068e-06
PA14_19680		-2.0284	0.00110534	-2.83224	3.38238e-06
PA14_19690		-2.29614	3.21148e-05	-2.70791	3.2866e-07
PA14_19700		-2.58737	9.71492e-25	-1.66606	1.82358e-08
PA14_19710		-2.33746	1.97901e-11	-1.83728	1.61226e-09
PA14_19720		-1.87949	1.66581e-05	-1.60768	0.000377736
PA14_19730		-0.143838	0.619334	-0.245059	0.478382
PA14_19740		-0.326342	0.215756	-0.136974	0.679493
PA14_19750		-0.5428	0.382539	-0.984775	0.0694295
PA14_19770		-1.14221	1.71564e-06	-1.13801	1.85793e-06
PA14_19800		0.226906	0.323859	0.372696	0.077819
PA14_19810		-0.0256707	0.974241	0.542715	0.20693
PA14_19830		0.351354	0.345347	0.589794	0.110444
PA14_19850		-0.675281	0.141125	-0.883634	0.0407676
PA14_19860		0.445303	0.0650288	0.827062	0.00159528
PA14_19870	ldh	-0.964451	0.11348	-0.352678	0.617315
PA14_19900		0.467497	0.353026	0.339229	0.514684
PA14_19910		0.138869	0.835665	0.737697	0.133646
PA14_19920		-0.355464	0.613394	0.421493	0.42757
PA14_19930		0.124228	0.748082	0.00200027	0.996674
PA14_19940		0.249368	0.2255	0.446562	0.0253162
PA14_19950		0.761889	0.000503989	0.869777	0.00928977
PA14_19960		0.376979	0.394783	0.2415	0.548151
PA14_19970		-0.476593	0.302878	-0.82618	0.139595
PA14_19990		0.144322	0.792012	-0.316773	0.380659
PA14_20000		0.427712	0.182746	-0.0586333	0.91377
PA14_20010	hasR	0.553573	0.135319	0.564959	0.115535
PA14_20020	hasAp	0.888959	0.0771075	1.27265	0.00932787
PA14_20030	hasD	0.447544	0.417224	0.398417	0.407211
PA14_20040	hasE	0.810497	0.0986152	0.813092	0.12044
PA14_20050		-0.288661	0.708342	0.782326	0.185761
PA14_20060		2.27607	1.15597e-11	-0.619968	0.237934
PA14_20070		-0.773972	0.155275	-0.0735861	0.904804
PA14_20080		0.378879	0.232441	0.455783	0.104873
PA14_20100		0.389525	0.196123	0.438292	0.150372
PA14_20110		0.205851	0.515456	0.205156	0.558965
PA14_20120		0.0978309	0.730085	-0.143445	0.6102
PA14_20130		1.21289	1.16124e-14	1.01554	3.75599e-08
PA14_20140	fpr	0.593526	0.087527	-0.559042	0.0055376
PA14_20150	nosL	-0.520569	0.63971	-2.07696	0.0282697
PA14_20170	nosY	-0.598613	0.577065	-1.97354	0.0379973
PA14_20180	nosF	-0.626835	0.570991	-2.24521	0.0165478
PA14_20190	nosD	-0.633333	0.567028	-2.16215	0.0217963
PA14_20200	nosZ	-0.458268	0.685675	-2.00872	0.0345731
PA14_20230	nosR	-0.984831	0.35265	-2.41011	0.00934339
PA14_20240		-0.451317	0.219101	-0.36745	0.33536
PA14_20250		0.954106	0.0630147	0.288269	0.634805
PA14_20260		-0.414642	0.0731888	-0.300903	0.207164
PA14_20270	rhlG	-1.54764	1.89471e-09	-1.85246	2.67029e-08
PA14_20280		-1.05777	8.26589e-06	-1.94762	1.89572e-10
PA14_20290	amrZ	-0.312203	0.126226	-1.34083	1.91985e-06
PA14_20300	phnC	1.22013	0.00192771	-0.552281	0.25565
PA14_20320	phnD	1.35687	0.000725096	0.373184	0.475534
PA14_20330	phnE	0.878492	0.060864	0.0320007	0.962817
PA14_20350	phnF	0.445397	0.432303	-1.01296	0.0804008
PA14_20360	phnG	0.876439	0.194665	0.715567	0.271733
PA14_20370	phnH	0.848798	0.142511	0.949904	0.0728672
PA14_20380	phnI	0.661409	0.220329	0.386144	0.520512
PA14_20390	phnJ	-0.383811	0.481194	0.0676991	0.923479
PA14_20400	phnK	0.862025	0.215756	0.652521	0.235953
PA14_20420	phnL	-0.301899	0.550692	-0.215312	0.64731
PA14_20430	phnM	0.407996	0.185582	0.589312	0.00336074
PA14_20440	phnN	0.552168	0.0105372	0.581008	0.00777052
PA14_20450	phnP	-0.00597235	0.985654	0.38828	0.134488
PA14_20460		5.33266	4.17182e-180	0.259859	0.538294
PA14_20470		5.54377	1.57225e-214	0.0296091	0.949106
PA14_20480		5.65669	4.06182e-118	0.370283	0.397321
PA14_20491		-0.264762	0.487329	-0.589212	0.103861
PA14_20500		-0.236721	0.562266	-0.421997	0.232995
PA14_20510		0.105348	0.690944	0.971344	0.00367201
PA14_20520		0.394972	0.0029038	0.663268	0.000150087
PA14_20530		1.75596	0.00213447	2.02699	0.010766
PA14_20550		-0.193342	0.521841	-1.03493	0.000132851
PA14_20560	amiE	-1.38047	2.98598e-05	-0.395722	0.30568
PA14_20570		-1.73237	8.35304e-20	-0.25142	0.11764
PA14_20580	amiC	-0.907241	2.59188e-05	-0.231099	0.282903
PA14_20590	amiR	-1.1523	0.00152475	-0.144738	0.671983
PA14_20600		0.71071	4.60523e-05	1.02075	1.876e-06
PA14_20610	lecB	-0.623846	0.547004	-2.07618	0.00805763
PA14_20620		0.0423949	0.954249	0.117026	0.867126
PA14_20630		0.096207	0.875356	-0.142138	0.80267
PA14_20640		0.262072	0.498578	0.59363	0.0914946
PA14_20650	dsdA	0.771573	9.26836e-05	1.11962	6.94482e-07
PA14_20670		-0.930175	3.82993e-11	1.05287	2.96966e-06
PA14_20680		-0.163325	0.426121	0.201704	0.54055
PA14_20690		0.149414	0.420623	0.186541	0.541288
PA14_20700	flgZ	-0.21979	0.117627	-0.164059	0.397321
PA14_20720	flgN	-0.197303	0.194657	-0.156033	0.467887
PA14_20730	flgM	-0.118588	0.547944	-0.0814055	0.777519
PA14_20740	flgA	0.411274	0.260273	-0.789108	0.076593
PA14_20750		-0.326911	0.124216	0.0578647	0.825813
PA14_20760		-0.523753	4.82452e-12	-0.123821	0.368074
PA14_20770		-0.988099	7.59817e-06	-0.440638	0.102388
PA14_20780		-0.564774	0.00166099	-0.18775	0.486091
PA14_20800		0.158017	0.530266	-0.279983	0.231899
PA14_20810	recQ	0.00904223	0.965172	-0.295871	0.0924812
PA14_20820		-1.71949	1.82177e-09	-1.42117	2.8114e-06
PA14_20840		-1.66101	9.83589e-13	-1.60638	5.0466e-07
PA14_20850		-0.55167	0.104837	-1.7557	2.53781e-07
PA14_20860		0.0767667	0.571194	0.738414	0.000833255
PA14_20870		0.756529	0.000223653	0.094595	0.634881
PA14_20880		-0.116823	0.667819	-0.305124	0.388411
PA14_20890	rfaD	-3.81851	1.73779e-26	-2.87136	3.49846e-06
PA14_20900		0.770918	0.163521	0.638188	0.0674254
PA14_20920		0.317014	0.645026	0.118884	0.776617
PA14_20940		0.537445	0.365251	0.390249	0.322791
PA14_20950	fabH2	0.111619	0.878028	0.248841	0.556252
PA14_20960		0.255907	0.723082	0.458946	0.163421
PA14_20970	cyp23	0.648033	0.325719	0.496166	0.14644
PA14_20980		1.37853	0.00701654	0.410637	0.240823
PA14_21000		1.92347	2.54757e-05	0.240018	0.442555
PA14_21010		1.92878	4.07505e-06	0.0584371	0.85348
PA14_21020		1.52529	0.000873688	0.274313	0.357167
PA14_21030		0.103696	0.832774	0.214155	0.584219
PA14_21040		0.234644	0.611991	0.110084	0.853161
PA14_21050		1.01153	0.000731317	0.681962	0.0404721
PA14_21060		1.08321	0.000286877	0.807163	0.0056161
PA14_21070		0.317282	0.304389	0.435087	0.152296
PA14_21080		1.72034	8.68148e-11	1.53922	3.50404e-07
PA14_21090		0.309721	0.582135	-0.346994	0.560234
PA14_21110	plcN	-0.104777	0.818949	0.488092	0.221566
PA14_21120		-1.28398	0.0029513	-2.3248	9.88573e-09
PA14_21130		0.584044	0.171082	-1.47815	6.55646e-06
PA14_21140		0.927363	0.000450952	0.565948	0.0952625
PA14_21150		0.969276	0.000301242	0.968435	0.00211025
PA14_21160		1.50497	2.54618e-09	1.35273	1.2956e-12
PA14_21175		1.52051	3.24429e-14	1.5175	1.48446e-13
PA14_21180		0.696647	0.0116572	0.871982	1.71635e-05
PA14_21190		-2.19572	1.5163e-27	-1.54392	6.33373e-11
PA14_21210		1.95642	1.86538e-21	1.72483	6.63317e-29
PA14_21220		-1.75676	3.5395e-245	-2.07279	0.000907025
PA14_21230	hepA	0.512201	0.00196806	0.210285	0.378299
PA14_21240		-0.663128	0.00921305	-0.172911	0.627949
PA14_21250	alkB	0.318356	0.049541	-0.0174981	0.948519
PA14_21260		-2.95546	1.97215e-10	-2.67512	2.77402e-05
PA14_21280		-1.63037	3.32791e-21	-1.90027	5.74316e-19
PA14_21290		-1.50368	2.61802e-14	-1.9633	3.2481e-34
PA14_21300		-0.823721	0.00196338	-0.705556	0.0390368
PA14_21310	phaJ1	0.194532	0.406267	-0.101995	0.727711
PA14_21320		0.0583462	0.753579	-0.140145	0.398029
PA14_21340	fadD2	-0.768638	1.22018e-06	0.417491	0.0358026
PA14_21370	fadD1	0.267238	0.0234039	0.332855	0.000205897
PA14_21380		-0.667101	0.0290094	-0.753732	0.0195101
PA14_21400	hrpA	-0.491917	1.33292e-07	-0.699449	2.80008e-14
PA14_21410	phoA	0.157229	0.716575	-0.712195	0.133801
PA14_21440		0.371708	0.0555386	0.696073	0.000234023
PA14_21450		-0.330123	0.0976536	-1.08882	9.00807e-10
PA14_21460		-0.323671	0.364094	-1.03645	0.000679862
PA14_21470		0.0719423	0.889139	-0.480944	0.329246
PA14_21480	tli1	0.206877	0.599927	-0.200752	0.667028
PA14_21490	tle1	-0.325271	0.10533	-0.557989	0.00405892
PA14_21510		-0.306916	0.443528	0.338033	0.35161
PA14_21520		-0.0828215	0.714704	-0.171935	0.286067
PA14_21530		0.0872192	0.897265	-0.266326	0.711464
PA14_21540		0.0169211	0.95571	0.475516	0.0506502
PA14_21550		-0.419755	0.0301574	0.0399737	0.870907
PA14_21560		-0.52704	0.00112759	-0.0715475	0.726325
PA14_21570		0.435102	0.253876	0.122529	0.78585
PA14_21580		0.13613	0.562504	-0.545481	0.0123239
PA14_21590		-0.44633	0.132564	-0.824585	0.000826103
PA14_21600		-0.573342	0.111877	-1.14691	0.000305394
PA14_21610	oprO	-0.295154	0.286228	-0.404074	0.122816
PA14_21620	oprP	1.1611	0.123341	0.830046	0.30002
PA14_21630		-4.13005	4.2291e-35	-3.57067	1.17546e-27
PA14_21640		-2.13791	1.04633e-16	-2.05562	1.31236e-15
PA14_21650		-0.378763	0.173816	-0.168968	0.617315
PA14_21660		-0.593423	0.0732225	-0.457582	0.180001
PA14_21670		2.87041	1.24562e-13	-0.0101557	0.992036
PA14_21680		1.74022	2.67567e-12	-0.423509	0.137868
PA14_21690		1.80774	1.0557e-36	1.06239	4.775e-06
PA14_21700		-0.906012	0.0548586	0.0695257	0.903764
PA14_21710		0.784544	1.91806e-05	0.60453	0.000262683
PA14_21720		-0.00745909	0.979269	0.063867	0.833674
PA14_21730		1.7043	0.00938159	1.41172	0.0264579
PA14_21750		0.674007	0.0340949	-0.468431	0.00670652
PA14_21760	capB	-2.38562	1.43421e-07	-2.2673	7.68566e-07
PA14_21770		-0.221791	0.58974	-0.00868377	0.987811
PA14_21780		-0.955868	4.73658e-07	-0.42729	0.0397057
PA14_21790	rdgC	0.0148383	0.930085	0.264281	0.160479
PA14_21800		-0.0276912	0.952971	-0.368814	0.389755
PA14_21810		0.236185	0.675542	-0.0873454	0.891603
PA14_21820		0.436729	0.0261508	-0.119254	0.483361
PA14_21830		2.07076	7.78264e-09	-0.692977	0.0112761
PA14_21840		-0.325016	0.110869	0.0649088	0.782178
PA14_21850		0.486857	0.000119825	0.40703	0.0078882
PA14_21860		0.242068	0.148363	0.18356	0.281072
PA14_21870		-0.813206	0.00937089	-1.33302	1.34871e-05
PA14_21880	tsp	0.256392	0.421869	-0.475236	0.108914
PA14_21890		0.216744	0.0861334	0.454301	0.00184182
PA14_21900		0.123899	0.540733	0.26512	0.097147
PA14_21910		-0.2207	0.510293	0.207175	0.565419
PA14_21920		-0.730112	0.0672384	-0.651742	0.103668
PA14_21930		-0.374146	0.594145	-0.215369	0.78133
PA14_21940		-0.0991	0.845585	0.361603	0.406486
PA14_21960		0.421712	0.333544	0.19566	0.711464
PA14_21970		-0.621707	0.134459	0.00133545	0.99787
PA14_21980		0.615008	0.00462544	0.418918	0.0485034
PA14_21990		-0.930879	1.57614e-08	-0.82539	1.64592e-07
PA14_22000	rluA	-0.183611	0.47987	-0.151828	0.590558
PA14_22010	minE	0.775924	2.4332e-11	0.406756	0.000317149
PA14_22020	minD	0.695055	2.9234e-07	0.422999	1.09205e-06
PA14_22040	minC	0.704326	1.19473e-14	0.566488	2.70978e-05
PA14_22050	htrB	-0.0357342	0.838019	-0.231408	0.148129
PA14_22060		0.124927	0.44018	0.295679	0.0354895
PA14_22075		-0.661799	6.48254e-05	-0.582021	0.00369783
PA14_22080		0.456361	0.0670283	0.228366	0.524655
PA14_22090		0.5853	0.141042	0.652787	0.191174
PA14_22100		-1.40226	0.0205521	0.746794	0.181231
PA14_22110		0.206873	0.722857	1.2496	0.0410142
PA14_22120		0.568985	0.0507441	0.52965	0.207339
PA14_22130		-0.161834	0.89407	1.25285	0.112086
PA14_22140		0.288275	0.70382	1.62738	0.00528035
PA14_22160		-0.507137	0.497209	0.346644	0.656551
PA14_22180		-1.22219	0.0601531	0.395231	0.471034
PA14_22190		0.0854155	0.762221	0.923364	0.0156847
PA14_22210		0.762453	0.195526	0.501114	0.46304
PA14_22220		1.07913	0.299343	2.58734	0.000560703
PA14_22230		2.03258	0.00168638	2.72579	2.02582e-05
PA14_22240		2.271	0.00246681	3.09215	4.29832e-05
PA14_22250		1.19094	0.160089	2.79135	1.92177e-05
PA14_22260		-0.42214	0.714808	0.763433	0.448904
PA14_22270		-0.100185	0.803395	-0.0462059	0.915145
PA14_22280		0.407839	0.421869	-0.454939	0.352521
PA14_22290	vacJ	0.561048	0.31576	-0.316154	0.530311
PA14_22310		0.993743	0.0310544	-0.177016	0.741393
PA14_22320		-0.386262	0.701925	0.117937	0.914003
PA14_22330		-0.44905	0.144405	0.129016	0.746626
PA14_22340		-1.09279	0.153937	2.14202	6.41351e-07
PA14_22350	actP	-1.07135	0.0927051	1.70657	0.00235654
PA14_22370		-0.849618	0.0707286	0.335901	0.527674
PA14_22380		-0.735144	0.205105	0.198535	0.771376
PA14_22400		2.32287	6.59877e-21	0.2823	0.485932
PA14_22410		0.0239012	0.902756	0.0709774	0.65131
PA14_22420		0.210581	0.471546	0.113447	0.743163
PA14_22440		0.589204	0.00146534	0.172165	0.117849
PA14_22450	ppiA	0.934493	1.95229e-18	0.443397	0.00559745
PA14_22460		0.761144	1.537e-07	0.206798	0.243283
PA14_22470		0.448951	0.000150928	0.427821	0.00178208
PA14_22480		0.33466	0.420161	0.69294	0.0672145
PA14_22490	acpD	-0.221023	0.652144	0.203783	0.636204
PA14_22500		0.871739	0.00243101	0.530403	0.122247
PA14_22510		0.575878	0.085288	0.279553	0.443476
PA14_22520		0.804681	0.0130851	0.879048	0.0039185
PA14_22530		0.839835	0.0428834	1.26148	0.00163647
PA14_22540		1.27986	0.000289975	1.06373	0.0017486
PA14_22550		1.3083	1.65775e-08	1.18915	3.9213e-06
PA14_22560		-1.17907	8.90794e-09	-0.848297	9.11884e-06
PA14_22570	csaA	-1.24136	3.64603e-07	-0.768213	0.00222133
PA14_22580		0.0588968	0.822371	0.0585012	0.824047
PA14_22590		0.504316	0.441818	0.212369	0.767417
PA14_22600		0.362968	0.377971	0.413016	0.270864
PA14_22620	cyaB	-0.346004	0.0271229	-0.249048	0.170185
PA14_22630		-0.396989	0.351128	-0.15306	0.726028
PA14_22640		-0.0464897	0.790518	0.18456	0.248321
PA14_22650		0.0323497	0.870569	-0.106164	0.658785
PA14_22660		-0.179293	0.39316	-0.267052	0.215989
PA14_22670		0.102838	0.69042	-0.028901	0.916519
PA14_22680		0.102792	0.469817	-0.00846327	0.96698
PA14_22690	trkH	0.224825	0.316372	0.285913	0.191859
PA14_22700		0.0606695	0.88478	0.324052	0.370339
PA14_22710		0.313158	0.0126429	0.0646392	0.687134
PA14_22720		-0.180234	0.668835	-0.261665	0.534991
PA14_22730	cpxS	-0.210612	0.362375	-0.379121	0.0826103
PA14_22740		0.66464	0.145874	-0.0821168	0.782694
PA14_22760	cpxR	0.759435	3.99759e-07	0.0722884	0.685553
PA14_22770		0.363532	0.0162224	-0.0564902	0.792749
PA14_22780	yciI	0.297032	0.0854594	0.154937	0.447815
PA14_22800	yciB	0.151636	0.180395	0.0274786	0.827668
PA14_22820		-0.616639	0.0182626	-0.664978	0.0256627
PA14_22830		-0.360978	0.235256	-0.345584	0.244937
PA14_22840		-0.505412	0.0481686	-0.385486	0.0539595
PA14_22860		-0.426223	3.1617e-05	-0.205948	0.0829506
PA14_22870		-0.362459	0.118584	-0.405031	0.0036321
PA14_22880		0.633507	0.0353729	-0.639423	0.0611758
PA14_22890	gapA	-0.342408	0.338521	0.996316	0.00646316
PA14_22910	edd	0.283918	0.046265	0.327172	0.0714042
PA14_22930	glk	-0.544496	1.87119e-05	0.06624	0.762298
PA14_22940	gltR	-1.21566	8.33509e-09	-0.209553	0.424639
PA14_22960		-1.31965	1.41054e-11	-0.353584	0.150291
PA14_22980		-2.46102	1.67247e-12	0.221137	0.569051
PA14_22990		-2.92513	8.51002e-05	0.085572	0.914003
PA14_23000		-3.19178	9.60698e-07	-0.413948	0.527457
PA14_23010	gltK	-3.07903	1.21898e-10	-0.415513	0.406821
PA14_23030	oprB	-1.57859	3.14015e-08	-0.408282	0.141269
PA14_23050		-0.15438	0.28375	-0.478752	2.5525e-05
PA14_23060	hexR	0.771566	2.99535e-12	0.844006	4.51335e-11
PA14_23070	zwf	0.180025	0.373628	0.367108	0.0936152
PA14_23080	pgl	0.189778	0.0637237	0.577524	0.00014162
PA14_23090		0.237044	0.121872	0.716605	1.20204e-05
PA14_23100		0.190768	0.461	0.357943	0.17482
PA14_23110		0.228505	0.524607	0.212701	0.655055
PA14_23120		0.442685	0.0222423	0.406445	0.00726141
PA14_23130		1.41317	3.38528e-09	-0.19322	0.482663
PA14_23160	gltS	-1.67548	0.00153368	-1.17674	0.0160882
PA14_23170		-1.60371	3.28458e-05	-1.37962	0.000675939
PA14_23190		-1.58511	1.88852e-06	-1.79134	2.53484e-09
PA14_23200		-0.237124	0.416131	-0.771746	0.00116337
PA14_23210		-0.110322	0.773963	-0.705878	0.0263896
PA14_23220	ubiG	-0.170153	0.673493	-0.780439	0.0209227
PA14_23240		-0.0742832	0.620961	-0.278935	0.010153
PA14_23250	mtnA	0.288646	0.188691	0.0828971	0.781276
PA14_23260	gyrA	-0.00273136	0.978764	-0.175895	0.144879
PA14_23270	serC	0.266373	0.000487559	0.0656597	0.588499
PA14_23280	pheA	0.284381	0.00024819	0.0901866	0.490751
PA14_23290	hisC2	-0.12301	0.207346	-0.286743	0.0148906
PA14_23310		-0.0932695	0.406936	-0.197079	0.0687332
PA14_23320	cmk	-0.0947411	0.523194	-0.178174	0.310686
PA14_23330	rpsA	0.284792	0.327689	-0.0344108	0.939186
PA14_23340	ihfB	-0.148648	0.583923	0.00797885	0.983156
PA14_23350	orfA	0.259993	0.0506681	0.600763	0.000164613
PA14_23360	wzz	1.0031	9.41339e-34	0.549535	0.00448402
PA14_23370	orfK	1.17275	2.82661e-48	1.20883	9.08523e-08
PA14_23380	orfH	1.51495	5.30007e-28	1.60008	1.09506e-07
PA14_23390	orfE	2.08105	2.18695e-20	2.28928	5.97077e-10
PA14_23400		1.13813	2.69771e-06	1.65598	2.11654e-07
PA14_23410	orfJ	0.269655	0.314304	1.28122	8.98413e-07
PA14_23420	zbdP	-0.511585	0.152204	0.640382	0.0730341
PA14_23430	hepP	-0.30911	0.44683	0.817668	0.0204318
PA14_23440	orfL	0.106785	0.817936	1.07123	0.00182305
PA14_23450	orfM	-0.146377	0.74794	0.93244	0.00993882
PA14_23460	orfN	-0.228045	0.599776	0.780279	0.022254
PA14_23470	wbpM	-0.545561	0.0123714	0.0422262	0.883392
PA14_23480		-0.816849	0.00149752	-0.186256	0.396994
PA14_23490		0.505326	0.205736	-0.204368	0.743939
PA14_23500	tyrB	0.160897	0.353026	0.219534	0.192077
PA14_23510	uvrB	0.104635	0.586791	-0.0307943	0.886607
PA14_23520		-0.186463	0.58974	-0.638769	0.0421442
PA14_23530		-0.414896	0.337599	-0.365235	0.424294
PA14_23540	act	-0.13908	0.456202	-0.18805	0.270505
PA14_23560	gltX	0.732702	4.69376e-09	0.5422	0.00143714
PA14_23570		0.115865	0.845591	-0.583332	0.282786
PA14_23580		-0.58516	0.420199	-1.02871	0.136672
PA14_23590	sawR	0.590349	0.108099	0.326954	0.441312
PA14_23610		0.811824	3.65849e-05	0.557084	0.0709245
PA14_23620	kdgA	0.786374	3.11266e-06	0.894667	1.85381e-07
PA14_23630		0.581553	0.08672	0.751674	0.0103927
PA14_23640		0.532631	0.194594	0.472563	0.269162
PA14_23650		0.0192976	0.942533	0.356475	0.133248
PA14_23670		-0.0845773	0.769495	0.238069	0.482861
PA14_23680	ibpA	4.73817	6.27526e-20	3.35215	7.9154e-09
PA14_23690		0.726081	0.0072024	1.00891	0.00816017
PA14_23700		0.609633	0.0782113	0.871659	0.00849639
PA14_23720		0.51745	0.153201	0.993831	0.000468949
PA14_23730		-1.77946	3.6207e-11	-1.02721	8.30236e-05
PA14_23750	leuC	-1.15568	9.83871e-12	-0.55554	0.00118534
PA14_23760	leuD	-1.06125	2.88068e-11	-0.655531	0.00238301
PA14_23770		-1.01658	8.53539e-09	-0.346332	0.049652
PA14_23790	leuB	-0.184506	0.127452	0.302572	0.0634069
PA14_23800	asd	0.43343	1.93176e-12	0.476299	1.33155e-09
PA14_23810		0.113957	0.666972	0.0375391	0.923422
PA14_23830	fimV	-0.696041	2.68105e-10	-0.6357	2.13341e-06
PA14_23840	truA	-1.08393	0.00209515	-0.928448	0.0133751
PA14_23850	trpF	-0.248347	0.0237109	-0.385568	0.00106843
PA14_23860	accD	-0.446223	0.0191453	-0.0365423	0.889889
PA14_23880	folC	-0.446254	0.00706168	-0.0315287	0.892926
PA14_23890		-0.35405	0.055289	-0.10538	0.556253
PA14_23900	cvpA	-0.413872	0.198979	-0.507902	0.111761
PA14_23920	purF	0.127459	0.465592	0.00524729	0.979993
PA14_23930	metZ	0.209425	0.065641	-0.0127856	0.904415
PA14_23950		0.0693164	0.662153	-0.0799328	0.62466
PA14_23970	xcpQ	-1.29013	6.80427e-13	-0.548508	0.0122379
PA14_23980	xcpP	-1.02241	2.69153e-08	-0.348064	0.0758332
PA14_23990	xcpR	-0.915831	7.18179e-19	-0.248258	0.0523262
PA14_24010	xcpS	-1.11341	8.25812e-15	-0.434917	0.0116126
PA14_24020	xcpT	-0.335081	0.0142658	0.405087	0.0457286
PA14_24040	xcpU	-0.620763	0.000481231	0.159201	0.40722
PA14_24050	xcpV	-0.80836	0.000206412	-0.215405	0.292036
PA14_24060	xcpW	-0.726112	6.04872e-06	-0.152786	0.347068
PA14_24070	xcpX	-0.898104	7.12884e-05	-0.306744	0.18728
PA14_24080	xcpY	-0.594151	0.131821	-0.305058	0.472084
PA14_24100	xcpZ	-0.513816	0.218124	-0.420985	0.315863
PA14_24110		-0.0281198	0.950027	-0.318293	0.438272
PA14_24120		0.269769	0.566844	-0.0147752	0.981476
PA14_24130		0.0804853	0.896125	-0.298825	0.599338
PA14_24140		0.460832	0.060864	0.310526	0.269067
PA14_24150		0.825127	0.00289397	0.539109	0.0643422
PA14_24170	fadH1	1.14066	4.14673e-05	0.452579	0.0208957
PA14_24180		-0.216667	0.475976	0.248858	0.412332
PA14_24190		-0.680325	0.0108335	-0.436651	0.0433619
PA14_24210		-0.586108	0.076433	0.0212117	0.965521
PA14_24220	ppnK	-0.00731514	0.968621	-0.0148954	0.939264
PA14_24230		0.0293296	0.842033	-0.100595	0.501195
PA14_24240		-0.35953	0.0884397	-0.393318	0.0703532
PA14_24245		-0.0190741	0.93815	-0.23841	0.221673
PA14_24260		-0.138941	0.395213	-0.385255	0.0356075
PA14_24270	pepN	0.214017	0.36336	-0.194235	0.318302
PA14_24290	gbt	-0.669754	2.42544e-05	-0.360234	0.0352963
PA14_24300		-0.918401	0.000269029	-0.560469	0.0298249
PA14_24310		-1.48863	3.55736e-25	-0.514115	0.000259068
PA14_24330		-1.61897	4.75495e-47	-0.680812	1.27143e-09
PA14_24340		-0.22541	0.117987	-0.161195	0.30568
PA14_24350		-0.0395047	0.883179	0.223065	0.316134
PA14_24360		-1.06557	0.0241684	-2.02768	1.96749e-06
PA14_24370		0.360857	0.336092	-0.683211	0.0034086
PA14_24380		-0.170039	0.421869	-0.436911	0.0194054
PA14_24390		-0.498576	0.00185613	-0.535288	0.000583873
PA14_24400		-0.480308	0.0226815	-0.730261	0.000259068
PA14_24410		-0.258949	0.311552	-0.688139	0.00310332
PA14_24420		-0.421234	0.0091789	-0.398648	0.00405951
PA14_24430		-0.398781	0.0615144	-0.521532	0.00966996
PA14_24440		0.641165	0.109782	-2.3681	8.61687e-08
PA14_24445	gdhB	0.308532	0.0446851	0.807091	2.39261e-08
PA14_24480	pelA	1.0946	0.00313303	0.912599	0.0008121
PA14_24490	pelB	0.597759	0.121981	0.229088	0.505211
PA14_24500	pelC	0.458768	0.402247	0.862206	0.00432394
PA14_24510	pelD	0.457021	0.317931	0.414283	0.291152
PA14_24530	pelE	0.0944306	0.828207	0.317737	0.293966
PA14_24550	pelF	0.00708771	0.984193	0.455338	0.148376
PA14_24560	pelG	-0.553468	0.131384	0.35461	0.236118
PA14_24570		0.639766	0.180872	0.705876	0.0925887
PA14_24580		0.530832	0.00106721	0.560974	0.000173971
PA14_24590		0.640212	2.28059e-05	0.603843	0.000551413
PA14_24600		-1.42108	5.07025e-16	-1.57696	1.26771e-12
PA14_24610		0.443402	0.153645	0.728702	0.0232077
PA14_24620		-0.399723	0.0389694	-0.139788	0.57606
PA14_24630		-0.469218	0.39273	-1.12167	0.0377061
PA14_24640	pyrD	0.19313	0.314892	0.0738429	0.782868
PA14_24650	rmf	0.0452486	0.957993	0.589364	0.453714
PA14_24665		0.19641	0.318787	-0.590868	0.00248818
PA14_24675		0.0322726	0.866264	-0.702154	0.000466142
PA14_24690		-0.892925	0.00493644	-0.84034	0.00818212
PA14_24700		-0.259704	0.310028	-0.374556	0.0993142
PA14_24710		-1.16247	0.00126661	0.269176	0.614557
PA14_24720		-1.2341	0.00119307	-0.282145	0.613264
PA14_24730		0.602792	0.0670118	-0.335997	0.332679
PA14_24740		1.64035	0.00531708	-0.651141	0.288923
[truncated: 3,968 more rows]

## Sheet: Table S3
Table S3. Metabolic pathway associations for bacterial genes that are differentially expressed >2-fold from 5 to 20 minutes during phage infection.
Locus	Gene	Log2FC		Glyoxylate and dicarboxylate metabolism	Nitrogen metabolism	Two-component system	Biofilm Formation
			adj. p-value	KEGG:00630	KEGG:00910	KEGG:02020	KEGG:02025
PA14_00875	ppkA	-2.25554	1.26125e-09				KEGG:02025
PA14_00890	pppA	-2.27798	5.94704e-11				KEGG:02025
PA14_00900	tagF1	-2.04983	1.21283e-08				KEGG:02025
PA14_00910	icmF1	-2.47942	2.43043e-17				KEGG:02025
PA14_00940	tssK1	-1.99245	2.91488e-23				KEGG:02025
PA14_00970		-1.54461	5.95703e-13				KEGG:02025
PA14_00990	tssA1	-2.20156	6.0224e-76				KEGG:02025
PA14_01010	hsiB1	-2.62859	3.13447e-100				KEGG:02025
PA14_01020	hsiC1	-2.50968	1.4617e-30				KEGG:02025
PA14_01030	hcp1	-2.77447	2.06641e-08				KEGG:02025
PA14_01080	tssG1	-3.02271	1.2023e-14				KEGG:02025
PA14_01100	clpV1	-3.21451	4.86761e-16				KEGG:02025
PA14_02110		1.25475	0.00103092				KEGG:02025
PA14_02250	cheA	-1.00618	0.000321106			KEGG:02020
PA14_05360	pilJ	-1.33605	2.71903e-07			KEGG:02020	KEGG:02025
PA14_05380	pilK	-1.2115	8.54612e-08			KEGG:02020
PA14_06170		1.78663	7.47109e-07			KEGG:02020
PA14_06180		1.52767	0.00010625			KEGG:02020
PA14_06290	glcB	1.34565	1.92973e-09	KEGG:00630
PA14_06740	nirM	-3.14781	3.15834e-06		KEGG:00910	KEGG:02020
PA14_06750	nirS	-3.5482	6.70066e-07		KEGG:00910
PA14_06810	norC	-2.17808	0.020306		KEGG:00910
PA14_06830	norB	-2.15838	0.021527		KEGG:00910
PA14_10330		1.27984	0.00014162			KEGG:02020
PA14_10500		1.74175	0.0121503			KEGG:02020
PA14_12780		-1.04938	9.80617e-14			KEGG:02020
PA14_13030	cioA	-1.44681	0.0467051			KEGG:02020
PA14_13330		-2.92496	9.27066e-25			KEGG:02020
PA14_13450		1.40698	0.000102646			KEGG:02020
PA14_13460		1.38558	4.18707e-05			KEGG:02020
PA14_13730	narL	-1.73674	1.93775e-06		KEGG:00910	KEGG:02020
PA14_13750	narK1	-6.2049	4.96536e-147		KEGG:00910
PA14_13770	narK2	-5.89018	2.71876e-143		KEGG:00910
PA14_13780	narG	-4.55344	1.05152e-19		KEGG:00910	KEGG:02020
PA14_13800	narH	-2.88798	0.000747363		KEGG:00910	KEGG:02020
PA14_13810	narJ	-3.01549	0.000431711		KEGG:00910	KEGG:02020
PA14_13830	narI	-2.9222	0.000584653		KEGG:00910	KEGG:02020
PA14_17040	glnD	-1.06592	7.93305e-25			KEGG:02020
PA14_18370		-2.57131	9.76009e-11			KEGG:02020
PA14_18380		1.27713	1.09551e-11				KEGG:02025
PA14_18580	algD	1.31987	0.0200294			KEGG:02020
PA14_20200	nosZ	-2.00872	0.0345731		KEGG:00910
PA14_20670		1.05287	2.96966e-06	KEGG:00630	KEGG:00910	KEGG:02020
PA14_23370	orfK	1.20883	9.08523e-08			KEGG:02020
PA14_23380	orfH	1.60008	1.09506e-07			KEGG:02020
PA14_27700		-1.16028	0.0219811			KEGG:02020	KEGG:02025
PA14_28970		1.43707	0.00175536			KEGG:02020
PA14_29220		1.08886	0.030687			KEGG:02020
PA14_30050		1.38676	4.63031e-07	KEGG:00630
PA14_30700		-1.0427	1.59733e-10			KEGG:02020
PA14_31290	pa1L	1.917	0.00336305				KEGG:02025
PA14_31500		-2.15891	5.18868e-06	KEGG:00630
PA14_31530		-1.73773	7.80788e-05	KEGG:00630		KEGG:02020
PA14_32710		1.55819	1.34978e-08			KEGG:02020
PA14_32720		1.40348	6.35228e-06			KEGG:02020
PA14_33040	gcvT2	-1.13266	0.000271263	KEGG:00630
PA14_34030	hcp3	1.21479	0.00863956				KEGG:02025
PA14_34070	hsiB3	1.36781	0.000525546				KEGG:02025
PA14_34140	hsiA3	-1.11907	8.27896e-05				KEGG:02025
PA14_35650	pslH	-1.11373	0.0133751				KEGG:02025
PA14_35670	pslG	-1.22712	0.0275117				KEGG:02025
PA14_36810	katE	2.52378	3.39517e-10	KEGG:00630
PA14_37965	cynS	1.11118	0.00463106		KEGG:00910
PA14_38140		1.76998	3.65173e-06	KEGG:00630	KEGG:00910	KEGG:02020
PA14_38610		1.03546	4.55195e-05			KEGG:02020
PA14_38630	atoB	1.63504	1.51423e-38	KEGG:00630		KEGG:02020
PA14_39810		1.09414	4.27041e-07			KEGG:02020
PA14_42090		-1.13551	0.0309497	KEGG:00630		KEGG:02020
PA14_42890	stp1	-2.19507	2.96002e-13				KEGG:02025
PA14_42900	icmF2	-2.673	1.20468e-13				KEGG:02025
PA14_42920	hsiJ2	-3.00996	2.30498e-11				KEGG:02025
PA14_42980	clpV2	-2.763	2.90553e-08				KEGG:02025
PA14_42990	hsiH2	-2.79691	1.08948e-08				KEGG:02025
PA14_43030	hsiC2	-3.07426	1.90225e-14				KEGG:02025
PA14_43040	hsiB2	-3.1555	1.20892e-16				KEGG:02025
PA14_44240		-2.72794	2.11119e-09	KEGG:00630	KEGG:00910	KEGG:02020
PA14_44300	aer	-1.74282	1.16425e-08			KEGG:02020
PA14_45010		1.44488	4.84147e-06	KEGG:00630
PA14_45940	lasI	1.00739	0.00748506				KEGG:02025
PA14_46030		2.31245	2.5963e-34			KEGG:02020
PA14_46910		2.80318	4.29244e-22			KEGG:02020
PA14_46920		2.60819	3.89182e-10			KEGG:02020
PA14_46930		2.12722	4.24495e-08			KEGG:02020
PA14_46950		1.87406	8.06277e-10			KEGG:02020
PA14_46970	ansB	1.79767	1.98835e-10			KEGG:02020
PA14_48030		1.12433	0.0460281			KEGG:02020
PA14_49130	dctA	-2.13343	7.65116e-12			KEGG:02020
PA14_49170	phoQ	-2.68529	6.8204e-13			KEGG:02020
PA14_49180	phoP	-2.53947	1.6196e-09			KEGG:02020
PA14_51380	pqsE	-1.01031	0.0297248				KEGG:02025
PA14_51430	pqsA	-1.18131	0.00464941				KEGG:02025
PA14_51480		1.18839	1.75736e-05			KEGG:02020	KEGG:02025
PA14_52230		1.28988	0.00500091			KEGG:02020
PA14_52240		1.34033	2.05774e-07			KEGG:02020
PA14_52250		1.81392	2.4888e-10			KEGG:02020
PA14_52350		-1.07516	0.011606			KEGG:02020
PA14_52570	rsmA	1.21247	3.29627e-05			KEGG:02020	KEGG:02025
PA14_52800	acsA	1.53668	0.0178096	KEGG:00630
PA14_56000	pctA	1.13301	4.72307e-05			KEGG:02020
PA14_56280		-1.13831	1.16999e-10				KEGG:02025
PA14_58300		-1.41728	8.93012e-06			KEGG:02020
PA14_58320		-2.03078	1.78224e-10			KEGG:02020
PA14_58730	pilA	-1.13475	0.0291178			KEGG:02020
PA14_59770	rcsB	-1.53405	2.45469e-05			KEGG:02020
PA14_59780	rcsC	-2.46765	5.16518e-18			KEGG:02020
PA14_61040	katB	-1.02686	0.0071651	KEGG:00630
PA14_61080		-1.20616	0.000388869			KEGG:02020
PA14_61860		1.17923	7.79176e-06		KEGG:00910
PA14_63150	pmrA	-2.59184	1.95451e-10			KEGG:02020
PA14_63160	pmrB	-2.23207	2.47712e-06			KEGG:02020
PA14_63570	fdnI	-1.28955	2.99219e-09	KEGG:00630
PA14_63580	fdnH	-1.23789	8.18156e-07	KEGG:00630
PA14_63605	fdnG	-1.15251	1.24499e-08	KEGG:00630
PA14_63850	lpd3	1.23614	9.13517e-07	KEGG:00630
PA14_67670	ntrB	-1.40576	0.0192852		KEGG:00910	KEGG:02020
PA14_68300	arcD	-4.72137	2.53275e-16		KEGG:00910
PA14_68350	arcC	-3.14211	3.13975e-08		KEGG:00910
PA14_68860	gcvH1	1.00723	2.82754e-08	KEGG:00630
PA14_70680	glcE	-1.29876	0.0124486	KEGG:00630
PA14_70690	glcD	-2.24167	0.000230545	KEGG:00630
PA14_72850		1.13972	0.00208034	KEGG:00630	KEGG:00910	KEGG:02020
KEGG pathways significantly associated with PA14 genes that are differentially expressed >2-fold. Pathways were identified using the ClueGo plugin of Cytoscape with the following parameters: K-score threshold of 0.4, p < 0.05 calculated using the Fischer Exact Test. Only pathways associated with a minimum of 3 genes and a sharing group percentage across pathways of 30 are shown.

## Sheet: Table S4
Table S4. Bacterial metabolite changes following phage infection.
					Peak area
Name	Formula	Mass error [ppm]	Calculated MW	RT (min.)	PA14 (1)	PA14 (2)	JBD44 (1)	JBD44 (2)	JBD44∆eht1 (1)	JBD44∆eht1 (2)	JBD44∆eht2 (1)	JBD44∆eht2 (2)	JBD44∆eht1/2 (1)	JBD44∆eht1/2 (2)
Putrescine	C4 H12 N2	3.39	88.1004	2.269	3.795	3.88667	64.5484	57.5452	13.0071	14.3167	13.0071	14.3167	13.0071	14.3167
Pro-his	C11 H16 N4 O3	-2.78	252.122	2.733	304.787	377.053	4498.44	3348.5	3429.65	8387.93	3429.65	8387.93	3429.65	8387.93
Leu-pro	C11 H20 N2 O3	-1.72	228.147	2.377	18.98	25.885	163.448	190.816	81.4214	65.2381	81.4214	65.2381	81.4214	65.2381
DL-Arginine	C6 H14 N4 O2	-1.6	174.111	5.031	76.645	63.8267	170.965	183.7	76.9476	87.0976	76.9476	87.0976	76.9476	87.0976
N-acetylputrescine	C6 H14 N2 O	-0.84	130.111	4.659	9.47667	5.95	27.8774	28.4032	33.5929	37.0381	33.5929	37.0381	33.5929	37.0381
Sulfuric acid	H2 O4 S	0.74	97.9674	1.872	1174.09	1218.41	3754.88	3970.11	2166.78	2428.4	2166.78	2428.4	2166.78	2428.4
Hexitol	C6 H14 O6	1.18	182.079	2.257	1.36333	2.005	5.21613	3.12581	2.72857	4.75	2.72857	4.75	2.72857	4.75
3-Indoleacetamide	C10 H10 N2 O	-1.94	174.079	2.234	45.5883	61.88	131.09	132.745	82.7905	89.3476	82.7905	89.3476	82.7905	89.3476
L-Proline	C5 H9 N O2	0.94	115.063	2.496	12.8833	15.5683	36.9129	30.1774	14.2357	15.2071	14.2357	15.2071	14.2357	15.2071
gamma-Butyrobetaine	C7 H15 N O2	-2.33	145.11	2.708	72.8783	72.515	146.5	194.894	121.202	135.593	121.202	135.593	121.202	135.593
Choline	C5 H13 N O	2.09	103.1	5.182	215.773	238.863	507.635	546.203	271.217	302.617	271.217	302.617	271.217	302.617
Butoctamide	C16 H29 N O5	-2.29	315.204	2.2	4.125	3.10167	8.47419	7.59355	4.38571	5.20952	4.38571	5.20952	4.38571	5.20952
2-Aminoadipic acid	C6 H11 N O4	0.89	161.069	1.934	725.737	833.753	1710.64	1752.08	1110.83	1197.36	1110.83	1197.36	1110.83	1197.36
L-gamma-Glutamyl-L-leucine	C11 H20 N2 O5	0.19	260.137	2.302	4560.31	4155.18	8445.37	10432.9	6137.68	6243.57	6137.68	6243.57	6137.68	6243.57
DL-Phenylalanine	C9 H11 N O2	-1.42	165.079	2.337	521.03	540.585	1096.44	1063.56	862.667	830.983	862.667	830.983	862.667	830.983
2-undecyl-4(1H)-quinolone	C20 H29 N O	-2.65	299.224	2.052	20.285	21.9883	42.5161	42.9613	25.2762	31.6238	25.2762	31.6238	25.2762	31.6238
N-Acetyl-L-glutamate	C7 H11 N O5	0.67	189.064	1.861	3827.2	4291.03	2204.82	2036.63	1.6119	522.917	1.6119	522.917	1.6119	522.917
D-Erythronolactone	C4 H6 O4	1.06	118.027	2.259	33.08	32.255	16.1935	15.2548	6.57857	8.82619	6.57857	8.82619	6.57857	8.82619
Reduced Glutathione	C10 H17 N3 O6 S	-2.64	307.083	2.282	3059.7	2624.77	1318.91	1350.93	1220.9	1456.11	1220.9	1456.11	1220.9	1456.11
gamma-Aminobutyryl-lysine	C10 H21 N3 O3	-1.96	231.158	5.141	3841.35	4160.94	1593.55	1839.51	1633.47	1936.56	1633.47	1936.56	1633.47	1936.56
DL-Tartaric acid	C4 H6 O6	0.66	150.017	2.36	26281.2	30332.5	11497.4	11627.4	606.945	12818.1	606.945	12818.1	606.945	12818.1
N-acetylglutaminylglutamine amide	C12 H21 N5 O5	-2.69	315.153	2.325	6980.72	8348.23	1973.15	1798.62	2776.72	1758.31	2776.72	1758.31	2776.72	1758.31
(Z)-N-{(2S)-2-Amino-1-hydroxy-3-[(Z)-(hydroxy{(2R,3R)-3-[hydroxy(imino)methyl]-2-oxiranyl}methylene)amino]propylidene}-L-valine	C12 H20 N4 O6	-2.58	316.137	1.89	1106.99	1538.93	271.761	320.771	252.186	206.474	252.186	206.474	252.186	206.474
Metabolites with known functions that were significantly elevated or depleted >2-fold upon phage infection compared to uninfected cells. Values for 2 replicates of each condition are shown. Only samples with a delta mass of <5 ppm are shown. Calculated molecular weight (MW), retention time (RT) and peak area ratio normalized to optical density of the sample at the time of extraction for these met…

## Sheet: Table S5
Table S5. List of strains, plasmids, and primers
Strains
Name	Description	Source
E. coli	DH5𝛼	K. Maxwell Lab
	BTH101	P. L. Howell Lab
P. aeruginosa	UCBPP-PA14 (PA14)	K. Maxwell Lab
	PA14∆pilT	PA14 Harvard transposon insertion mutant library
	PA14-pMS402-cdrA	P. Secor Lab
P. aeruginosa phages	JBD44	K. Maxwell Lab
	JBD44∆eht1	This study
	JBD44∆eht2	This study
	JBD44∆eht1/2	This study
	DMS3	K. Maxwell Lab
Plasmids
Name	Description	Source
pHERD-30T (gentR)	Expression vector	A. Davidson Lab
pKT25 (kanR)	BACTH	P. L. Howell Lab, Euromedex
pUT18C (ampR)	BACTH	P. L. Howell Lab, Euromedex
pCas3cRh (gentR)	I-C Cas3 cloning plasmid	J. Bondy-Denomy Lab
petDuet-1 (ampR)	Expression vector	A. Davidson Lab
pMS402-cdrA (kanR)	cdrA transcriptional reporter assay	P. Secor Lab
Primers
Purpose	Name	Sequence
JBD44-specific primers	44IntF	AGGCGTGCGTAAGTCCTCT
	44IntR	CAATCGATGCGAATTCTGG
BACTH	pKT25_F	ACGATTTCGAGGCGGTCA
	pUT18C_F	AAGGAATACATTGGCCAG
	Eht1_BTH_F	AGAGGAATTCATAATGAGCAGGCGGCAGG
	Eht1_BTH_R	AGACTCTAGAATATCATAGCTCTTCTCCCGCGAAGTAGC
	Eht2_BTH_F	ACGGTTCTAGAATAATGGATTGTCTCAATGG
	Eht2_BTH_R	AGTCAGGAATTCATATCATTGAGGCTCCCCCGAAAC
I-C Cas3 cloning	Repair_Eht1F	AGCTCCATGGCTGGTGATCTGTTTGCCGAAGACG
	Repair_Eht1R	AGCTTCTAGAAAGCGGCACCCAGCCAAAGG
	Repair_Eht2F	AGCTCCATGGCCTGCGCGGCGACTTCCAGC
	Repair_Eht2R	AGCTTCTAGAGGCTTGGCGTGCTTGTCC
	Eht1_guide1F	GAAACTGGTGGGCCAGCTTCTGGTCATCGCACTCATCATG
	Eht1_guide1R	GCGACATGATGAGTGCGATGACCAGAAGCTGGCCCACCAG
	Eht1_guide2F	GAAACTGGTCATCGCACTCATCATCTACACGCAGACCTCG
	Eht1_guide2R	GCGACGAGGTCTGCGTGTAGATGATGAGTGCGATGACCAG
	Eht2_guide1F	GAAACTGCGCCATGCGGAGAGTTCCTGTTCGGCCAAGAGG
	Eht2_guide1R	GCGACCTCTTGGCCGAACAGGAACTCTCCGCATGGCGCAG
	Eht2_guide2F	GAAACGGCCAAGAGCGCTCATTGTCCTGATGATCATGATG
	Eht2_guide2R	GCGACATCATGATCATCAGGACAATGAGCGCTCTTGGCCG
pHERD30T cloning	pBadF	ATGCCATAGCATTTTTATCC
	Eht1_p30T_F	ATCGAATTCTCGATGAGCAGGCGGCAGG
	Eht1_p30T_R	ATCTCTAGATCGGGCTCATAGCTCTTCTCC
	Eht2_p30T_F	ATCGAATTCTCGATGGATTGTCTCAATGGTTGG
	Eht2_p30T_R	ATCTCTAGATCGTCATTGAGGCTCCCCCGAAACC
petDuet-1 cloning	petDuet_site1F	CTCTAGAAATAATTTTGTTTAACTTTAAG
	Eht1duet_site1F	ATCTGGATCCTATGAGCAGGCGGCAGGTTGC
	Eht1duet_site1R	CACTCTGCAGTCATAGCTCTTCTCCCGCGAAGTAGC
	Eht1_pet-p30TF	AGTCGAATTCATGGGCAGCAGCCATCACC
	Eht1_pet-p30TR	AGTCTCTAGATCATAGCTCTTCTCCCGCGAAGTAGC
	Eht2_pet-p30TF	AGTCGAATTCATGGGCAGCAGCCATCACC
	Eht2_pet-p30TR	AGTCTCTAGATCATTGAGGCTCCCCCGAAACC
cdrA reporter strain	M13F	TGTAAAACGACGGCCAGT
	PglmS-up	CTGTGCGACTGCTGGAGCTGA
	PglmS-down	GCACATCGGCGACGTGCTCTC
	GFP-F	AGATGACGGGAACTACAAGAC
	GFP-R	TCATCCATGCCATGTGTAATC
